# Supplementary material for: Optimized Pepper Target SNP-Seq Applied in Population Structure and Genetic Diversity Analysis of 496 Pepper (Capsicum spp.) Lines
Source: Genes (Basel). 2024 Feb 7;15(2):214. doi: 10.3390/genes15020214 (PMC10887817; doi:10.3390/genes15020214)
Supplement: Supplementary file 1 [file genes-15-00214-s001.zip › Table S1.xlsx]

## Sheet: Sheet1
Table S1. The species of each pepper line
Accession	id	species	Source				Fruit shape
143_4	143_4	C.annuum	BVRC				wide-horn fruit
17_y76_6	17_y76_6	C.annuum	BVRC				narrow-horn fruit
18_121	18_121	C.annuum	BVRC				blocky fruit
18_122	18_122	C.annuum	BVRC				blocky fruit
18_123	18_123	C.annuum	BVRC				blocky fruit
18_125	18_125	C.annuum	BVRC				blocky fruit
18_126	18_126	C.annuum	BVRC				blocky fruit
18_127	18_127	C.annuum	BVRC				blocky fruit
18_128	18_128	C.annuum	BVRC				blocky fruit
18_131	18_131	C.annuum	BVRC				blocky fruit
18_132	18_132	C.annuum	BVRC				blocky fruit
18_134	18_134	C.annuum	BVRC				blocky fruit
18_139	18_139	C.annuum	BVRC				wide-horn fruit
18_142	18_142	C.annuum	BVRC				blocky fruit
18_143	18_143	C.annuum	BVRC				blocky fruit
18_147	18_147	C.annuum	BVRC				blocky fruit
18_149	18_149	C.annuum	BVRC				blocky fruit
18_150	18_150	C.annuum	BVRC				blocky fruit
18_154	18_154	C.annuum	BVRC				blocky fruit
18_155	18_155	C.annuum	BVRC				blocky fruit
18_157	18_157	C.annuum	BVRC				blocky fruit
18_158	18_158	C.annuum	BVRC				wide-horn fruit
18_161	18_161	C.annuum	BVRC				blocky fruit
18_162	18_162	C.annuum	BVRC				blocky fruit
18_163	18_163	C.annuum	BVRC				blocky fruit
18_164	18_164	C.annuum	BVRC				blocky fruit
18_165	18_165	C.annuum	BVRC				blocky fruit
18_167	18_167	C.annuum	BVRC				blocky fruit
18_168	18_168	C.annuum	BVRC				blocky fruit
18_171	18_171	C.annuum	BVRC				blocky fruit
18_173	18_173	C.annuum	BVRC				blocky fruit
18_174	18_174	C.annuum	BVRC				blocky fruit
18_175	18_175	C.annuum	BVRC				narrow-horn fruit
18_177	18_177	C.annuum	BVRC				blocky fruit
18_180	18_180	C.annuum	BVRC				wide-horn fruit
18_181	18_181	C.annuum	BVRC				wide-horn fruit
18_182	18_182	C.annuum	BVRC				blocky fruit
18_183	18_183	C.annuum	BVRC				wide-horn fruit
18_185	18_185	C.annuum	BVRC				blocky fruit
18_186	18_186	C.annuum	BVRC				blocky fruit
18_188	18_188	C.annuum	BVRC				wide-horn fruit
18_190	18_190	C.annuum	BVRC				blocky fruit
18_191	18_191	C.annuum	BVRC				wide-horn fruit
18_192	18_192	C.annuum	BVRC				wide-horn fruit
18_193	18_193	C.annuum	BVRC				wide-horn fruit
18_194	18_194	C.annuum	BVRC				blocky fruit
18_195	18_195	C.annuum	BVRC				blocky fruit
18_198	18_198	C.annuum	BVRC				wide-horn fruit
18_199	18_199	C.annuum	BVRC				blocky fruit
18_200	18_200	C.annuum	BVRC				blocky fruit
18_201	18_201	C.annuum	BVRC				blocky fruit
18_202	18_202	C.annuum	BVRC				blocky fruit
18_203	18_203	C.annuum	BVRC				blocky fruit
18_204	18_204	C.annuum	BVRC				blocky fruit
18_205	18_205	C.annuum	BVRC				blocky fruit
18_206	18_206	C.annuum	BVRC				blocky fruit
18_207	18_207	C.annuum	BVRC				blocky fruit
18_208	18_208	C.annuum	BVRC				blocky fruit
18_209	18_209	C.annuum	BVRC				blocky fruit
18_210	18_210	C.annuum	BVRC				blocky fruit
18_212	18_212	C.annuum	BVRC				blocky fruit
18_213	18_213	C.annuum	BVRC				blocky fruit
18_214	18_214	C.annuum	BVRC				wide-horn fruit
18_215	18_215	C.annuum	BVRC				blocky fruit
18_216	18_216	C.annuum	BVRC				blocky fruit
18_217	18_217	C.annuum	BVRC				wide-horn fruit
18_218	18_218	C.annuum	BVRC				blocky fruit
18_219	18_219	C.annuum	BVRC				blocky fruit
18_220	18_220	C.annuum	BVRC				blocky fruit
18_222	18_222	C.annuum	BVRC				blocky fruit
18_224	18_224	C.annuum	BVRC				blocky fruit
18_225	18_225	C.annuum	BVRC				blocky fruit
18_227	18_227	C.annuum	BVRC				blocky fruit
18_228	18_228	C.annuum	BVRC				blocky fruit
18_231	18_231	C.annuum	BVRC				blocky fruit
18_232	18_232	C.annuum	BVRC				blocky fruit
18_234	18_234	C.annuum	BVRC				blocky fruit
18_235	18_235	C.annuum	BVRC				blocky fruit
18_236	18_236	C.annuum	BVRC				blocky fruit
18_237	18_237	C.annuum	BVRC				blocky fruit
18_238	18_238	C.annuum	BVRC				blocky fruit
18_239	18_239	C.annuum	BVRC				wide-horn fruit
18_240	18_240	C.annuum	BVRC				wide-horn fruit
18_241	18_241	C.annuum	BVRC				wide-horn fruit
18_242	18_242	C.annuum	BVRC				blocky fruit
18_244	18_244	C.annuum	BVRC				blocky fruit
18_245	18_245	C.annuum	BVRC				wide-horn fruit
18_246	18_246	C.annuum	BVRC				blocky fruit
18_247	18_247	C.annuum	BVRC				wide-horn fruit
18_248	18_248	C.annuum	BVRC				blocky fruit
18_251	18_251	C.annuum	BVRC				blocky fruit
18_254	18_254	C.annuum	BVRC				wide-horn fruit
18_255	18_255	C.annuum	BVRC				blocky fruit
18_256	18_256	C.annuum	BVRC				blocky fruit
18_257	18_257	C.annuum	BVRC				wide-horn fruit
18_258	18_258	C.annuum	BVRC				blocky fruit
18_259	18_259	C.annuum	BVRC				blocky fruit
18_263	18_263	C.annuum	BVRC				blocky fruit
18_264	18_264	C.annuum	BVRC				blocky fruit
18_271	18_271	C.annuum	BVRC				blocky fruit
18_272	18_272	C.annuum	BVRC				blocky fruit
18_273	18_273	C.annuum	BVRC				blocky fruit
18_275	18_275	C.annuum	BVRC				blocky fruit
18_276	18_276	C.annuum	BVRC				wide-horn fruit
18_277	18_277	C.annuum	BVRC				wide-horn fruit
18_279	18_279	C.annuum	BVRC				narrow-horn fruit
18_280	18_280	C.annuum	BVRC				wide-horn fruit
18_282	18_282	C.annuum	BVRC				blocky fruit
18_284	18_284	C.annuum	BVRC				wide-horn fruit
18_285	18_285	C.annuum	BVRC				wide-horn fruit
18_286	18_286	C.annuum	BVRC				wide-horn fruit
18_287	18_287	C.annuum	BVRC				wide-horn fruit
18_289	18_289	C.annuum	BVRC				wide-horn fruit
18_291	18_291	C.annuum	BVRC				wide-horn fruit
18_292	18_292	C.annuum	BVRC				wide-horn fruit
18_293	18_293	C.annuum	BVRC				wide-horn fruit
18_294	18_294	C.annuum	BVRC				blocky fruit
18_296	18_296	C.annuum	BVRC				blocky fruit
18_297	18_297	C.annuum	BVRC				blocky fruit
18_298	18_298	C.annuum	BVRC				blocky fruit
18_301	18_301	C.annuum	BVRC				blocky fruit
18_320	18_320	C.annuum	BVRC				blocky fruit
20_1	20_1	C.annuum	BVRC				blocky fruit
20_10	20_10	C.annuum	BVRC				narrow-horn fruit
20_15	20_15	C.annuum	BVRC				wide-horn fruit
20_2	20_2	C.annuum	BVRC				blocky fruit
20_23	20_23	C.annuum	BVRC				narrow-horn fruit
20_3	20_3	C.annuum	BVRC				wide-horn fruit
20_5	20_5	C.annuum	BVRC				wide-horn fruit
20_7	20_7	C.annuum	BVRC				narrow-horn fruit
20_9	20_9	C.annuum	BVRC				narrow-horn fruit
20_W1	20_W1	C.annuum	BVRC				blocky fruit
20_W2	20_W2	C.annuum	BVRC				narrow-horn fruit
20_W3	20_W3	C.annuum	BVRC				wide-horn fruit
20_Y1	20_Y1	C.annuum	BVRC				wide-horn fruit
20_Y11	20_Y11	C.annuum	BVRC				wide-horn fruit
20_Y12	20_Y12	C.annuum	BVRC				wide-horn fruit
20_Y13	20_Y13	C.annuum	BVRC				blocky fruit
20_Y14	20_Y14	C.annuum	BVRC				blocky fruit
20_Y15	20_Y15	C.annuum	BVRC				blocky fruit
20_Y153	20_Y153	C.annuum	BVRC				blocky fruit
20_Y154	20_Y154	C.annuum	BVRC				wide-horn fruit
20_Y155	20_Y155	C.annuum	BVRC				wide-horn fruit
20_Y156	20_Y156	C.annuum	BVRC				blocky fruit
20_Y157	20_Y157	C.annuum	BVRC				wide-horn fruit
20_Y158	20_Y158	C.annuum	BVRC				wide-horn fruit
20_Y159	20_Y159	C.annuum	BVRC				blocky fruit
20_Y16	20_Y16	C.annuum	BVRC				wide-horn fruit
20_Y160	20_Y160	C.annuum	BVRC				blocky fruit
20_Y161	20_Y161	C.annuum	BVRC				blocky fruit
20_Y3	20_Y3	C.annuum	BVRC				wide-horn fruit
20_Y342	20_Y342	C.annuum	BVRC				wide-horn fruit
20_Y343	20_Y343	C.annuum	BVRC				wide-horn fruit
20_Y345	20_Y345	C.annuum	BVRC				wide-horn fruit
20_Y348	20_Y348	C.annuum	BVRC				wide-horn fruit
20_Y350	20_Y350	C.annuum	BVRC				wide-horn fruit
20_Y352	20_Y352	C.annuum	BVRC				narrow-horn fruit
20_Y358	20_Y358	C.annuum	BVRC				wide-horn fruit
20_Y364	20_Y364	C.annuum	BVRC				narrow-horn fruit
20_Y365	20_Y365	C.annuum	BVRC				narrow-horn fruit
20_Y366	20_Y366	C.annuum	BVRC				narrow-horn fruit
20_Y367	20_Y367	C.annuum	BVRC				narrow-horn fruit
20_Y373	20_Y373	C.annuum	BVRC				narrow-horn fruit
20_Y377	20_Y377	C.annuum	BVRC				blocky fruit
20_Y38	20_Y38	C.annuum	BVRC				wide-horn fruit
20_Y380	20_Y380	C.annuum	BVRC				wide-horn fruit
20_Y384	20_Y384	C.annuum	BVRC				narrow-horn fruit
20_Y385	20_Y385	C.annuum	BVRC				narrow-horn fruit
20_Y386	20_Y386	C.annuum	BVRC				wide-horn fruit
20_Y388	20_Y388	C.annuum	BVRC				narrow-horn fruit
20_Y389	20_Y389	C.annuum	BVRC				wide-horn fruit
20_Y39	20_Y39	C.annuum	BVRC				narrow-horn fruit
20_Y4	20_Y4	C.annuum	BVRC				narrow-horn fruit
20_Y41	20_Y41	C.annuum	BVRC				wide-horn fruit
20_Y424	20_Y424	C.annuum	BVRC				blocky fruit
20_Y43	20_Y43	C.annuum	BVRC				narrow-horn fruit
20_Y433	20_Y433	C.annuum	BVRC				wide-horn fruit
20_Y46	20_Y46	C.annuum	BVRC				narrow-horn fruit
20_Y497	20_Y497	C.annuum	BVRC				blocky fruit
20_Y5	20_Y5	C.annuum	BVRC				blocky fruit
20_Y517	20_Y517	C.annuum	BVRC				narrow-horn fruit
20_Y518	20_Y518	C.annuum	BVRC				narrow-horn fruit
20_Y519	20_Y519	C.annuum	BVRC				narrow-horn fruit
20_Y522	20_Y522	C.annuum	BVRC				narrow-horn fruit
20_Y532	20_Y532	C.annuum	BVRC				wide-horn fruit
20_Y533	20_Y533	C.annuum	BVRC				wide-horn fruit
20_Y541	20_Y541	C.annuum	BVRC				blocky fruit
20_Y544	20_Y544	C.annuum	BVRC				wide-horn fruit
20_Y545	20_Y545	C.annuum	BVRC				blocky fruit
20_Y546	20_Y546	C.annuum	BVRC				blocky fruit
20_Y548	20_Y548	C.annuum	BVRC				blocky fruit
20_Y552	20_Y552	C.annuum	BVRC				wide-horn fruit
20_Y553	20_Y553	C.annuum	BVRC				wide-horn fruit
20_Y561	20_Y561	C.annuum	BVRC				blocky fruit
20_Y562	20_Y562	C.annuum	BVRC				blocky fruit
20_Y563	20_Y563	C.annuum	BVRC				blocky fruit
20_Y564	20_Y564	C.annuum	BVRC				blocky fruit
20_Y569	20_Y569	C.annuum	BVRC				blocky fruit
20_Y655	20_Y655	C.annuum	BVRC				wide-horn fruit
20_Y658	20_Y658	C.annuum	BVRC				wide-horn fruit
20_Y659	20_Y659	C.annuum	BVRC				wide-horn fruit
20_Y660	20_Y660	C.annuum	BVRC				wide-horn fruit
20_Y661	20_Y661	C.annuum	BVRC				wide-horn fruit
20_Y662	20_Y662	C.annuum	BVRC				wide-horn fruit
20_Y663	20_Y663	C.annuum	BVRC				narrow-horn fruit
20_Y7	20_Y7	C.annuum	BVRC				wide-horn fruit
20_Y76	20_Y76	C.annuum	BVRC				wide-horn fruit
20_Y77	20_Y77	C.annuum	BVRC				wide-horn fruit
20_Y79	20_Y79	C.annuum	BVRC				wide-horn fruit
20_Y8	20_Y8	C.annuum	BVRC				blocky fruit
20_Y81	20_Y81	C.annuum	BVRC				wide-horn fruit
20_Y83	20_Y83	C.annuum	BVRC				wide-horn fruit
20_Y88	20_Y88	C.annuum	BVRC				wide-horn fruit
20_Y89	20_Y89	C.annuum	BVRC				wide-horn fruit
20_Y9	20_Y9	C.annuum	BVRC				blocky fruit
20_Y90	20_Y90	C.annuum	BVRC				wide-horn fruit
20_Y91	20_Y91	C.annuum	BVRC				wide-horn fruit
20_Y93	20_Y93	C.annuum	BVRC				wide-horn fruit
20_Y95	20_Y95	C.annuum	BVRC				wide-horn fruit
20_Y96	20_Y96	C.annuum	BVRC				blocky fruit
20_YGMS	20_YGMS	C.annuum	BVRC				wide-horn fruit
20sy_Y317_53	20sy_Y317_53	C.annuum	BVRC				blocky fruit
PI 640555	21_G10	C.annuum	U.S. National Plant Germplasm System				blocky fruit
PI 640624	21_G12	C.annuum	U.S. National Plant Germplasm System				narrow-horn fruit
PI 640637	21_G13	C.annuum	U.S. National Plant Germplasm System				narrow-horn fruit
PI 640679	21_G15	C.annuum	U.S. National Plant Germplasm System				wide-horn fruit
PI 640851	21_G18	C.annuum	U.S. National Plant Germplasm System				wide-horn fruit
PI 181863	21_G2	C.annuum	U.S. National Plant Germplasm System				narrow-horn fruit
PI 645538	21_G22	C.annuum	U.S. National Plant Germplasm System				narrow-horn fruit
PI 656301	21_G24	C.annuum	U.S. National Plant Germplasm System				narrow-horn fruit
PI 640889	21_G28	C.baccatum	U.S. National Plant Germplasm System
PI 268105	21_G3	C.annuum	U.S. National Plant Germplasm System				blocky fruit
PI 632922	21_G30	C.baccatum	U.S. National Plant Germplasm System
PI 439413	21_G38	C.annuum	U.S. National Plant Germplasm System				narrow-horn fruit
PI 659106	21_G40	C.chacoense	U.S. National Plant Germplasm System
PI 152225	21_G41	C.frutescens	U.S. National Plant Germplasm System
PI 281435	21_G43	C.frutescens	U.S. National Plant Germplasm System
PI 655064	21_G45	C.annuum	U.S. National Plant Germplasm System				wide-horn fruit
PI 660973	21_G46	C.frutescens	U.S. National Plant Germplasm System
PI 665008	21_G47	C.annuum	U.S. National Plant Germplasm System				narrow-horn fruit
PI 601406	21_G5	C.annuum	U.S. National Plant Germplasm System				blocky fruit
PI 195301	21_G51	C.chinense	U.S. National Plant Germplasm System
PI 593614	21_G53	C.chinense	U.S. National Plant Germplasm System
PI 653679	21_G54	C.chinense	U.S. National Plant Germplasm System
PI 635843	21_G6	C.annuum	U.S. National Plant Germplasm System				wide-horn fruit
PI 358812	21_G60	C.annuum	U.S. National Plant Germplasm System				narrow-horn fruit
PI 322726	21_G61	C.annuum	U.S. National Plant Germplasm System				narrow-horn fruit
PI 369998	21_G63	C.annuum	U.S. National Plant Germplasm System				narrow-horn fruit
PI 322728	21_G64	C.annuum	U.S. National Plant Germplasm System				narrow-horn fruit
PI 555614	21_G71	C.annuum	U.S. National Plant Germplasm System				narrow-horn fruit
Grif 1591	21_Q1	C.annuum	U.S. National Plant Germplasm System				blocky fruit
PI 419107	21_Q10	C.annuum	U.S. National Plant Germplasm System				blocky fruit
PI 438558	21_Q11	C.annuum	U.S. National Plant Germplasm System				narrow-horn fruit
PI 438633	21_Q12	C.annuum	U.S. National Plant Germplasm System				wide-horn fruit
PI 508437	21_Q14	C.annuum	U.S. National Plant Germplasm System				narrow-horn fruit
PI 547069	21_Q15	C.annuum	U.S. National Plant Germplasm System				narrow-horn fruit
PI 586661	21_Q16	C.annuum	U.S. National Plant Germplasm System				blocky fruit
PI 592810	21_Q18	C.annuum	U.S. National Plant Germplasm System				wide-horn fruit
PI 592831	21_Q19	C.annuum	U.S. National Plant Germplasm System				blocky fruit
PI 102883	21_Q2	C.annuum	U.S. National Plant Germplasm System				wide-horn fruit
PI 593536	21_Q21	C.annuum	U.S. National Plant Germplasm System				wide-horn fruit
PI 601240	21_Q24	C.annuum	U.S. National Plant Germplasm System				wide-horn fruit
PI 603810	21_Q25	C.annuum	U.S. National Plant Germplasm System				blocky fruit
PI 631129	21_Q26	C.annuum	U.S. National Plant Germplasm System				wide-horn fruit
PI 635803	21_Q28	C.annuum	U.S. National Plant Germplasm System				blocky fruit
PI 635812	21_Q29	C.annuum	U.S. National Plant Germplasm System				wide-horn fruit
PI 640435	21_Q32	C.annuum	U.S. National Plant Germplasm System				narrow-horn fruit
PI 640446	21_Q34	C.annuum	U.S. National Plant Germplasm System				narrow-horn fruit
PI 640458	21_Q35	C.annuum	U.S. National Plant Germplasm System				wide-horn fruit
PI 640636	21_Q37	C.annuum	U.S. National Plant Germplasm System				narrow-horn fruit
PI 640695	21_Q38	C.annuum	U.S. National Plant Germplasm System				narrow-horn fruit
PI 640722	21_Q39	C.annuum	U.S. National Plant Germplasm System				narrow-horn fruit
PI 223036	21_Q4	C.annuum	U.S. National Plant Germplasm System				wide-horn fruit
PI 640848	21_Q40	C.annuum	U.S. National Plant Germplasm System				narrow-horn fruit
PI 640870	21_Q41	C.annuum	U.S. National Plant Germplasm System				wide-horn fruit
PI 645493	21_Q42	C.annuum	U.S. National Plant Germplasm System				wide-horn fruit
PI 635855	21_Q44	C.annuum	U.S. National Plant Germplasm System				blocky fruit
PI 645539	21_Q45	C.annuum	U.S. National Plant Germplasm System				narrow-horn fruit
PI 653620	21_Q46	C.annuum	U.S. National Plant Germplasm System				wide-horn fruit
PI 653649	21_Q47	C.annuum	U.S. National Plant Germplasm System				wide-horn fruit
PI 656296	21_Q49	C.annuum	U.S. National Plant Germplasm System				blocky fruit
PI 226633	21_Q5	C.annuum	U.S. National Plant Germplasm System				wide-horn fruit
PI 656301	21_Q50	C.annuum	U.S. National Plant Germplasm System				wide-horn fruit
PI 431604	21_Q52	C.baccatum	U.S. National Plant Germplasm System
PI 159234	21_Q53	C.frutescens	U.S. National Plant Germplasm System
PI 438622	21_Q55	C.frutescens	U.S. National Plant Germplasm System
PI 281386	21_Q6	C.annuum	U.S. National Plant Germplasm System				wide-horn fruit
PI 302665	21_Q7	C.annuum	U.S. National Plant Germplasm System				wide-horn fruit
PI 321003	21_Q8	C.annuum	U.S. National Plant Germplasm System				narrow-horn fruit
PI 371940	21_Q9	C.annuum	U.S. National Plant Germplasm System				wide-horn fruit
221_6	221_6	C.annuum	Vegetables Germplasm System of Beijing Academy of Agriculture and Forestry Sciences				narrow-horn fruit
226_6	226_6	C.annuum	Vegetables Germplasm System of Beijing Academy of Agriculture and Forestry Sciences				narrow-horn fruit
CM334S	CM334S	C.annuum	U.S. National Plant Germplasm System				wide-horn fruit
LJYZ_112	LJYZ_112	C.annuum	Vegetables Germplasm System of Beijing Academy of Agriculture and Forestry Sciences				narrow-horn fruit
LJYZ_113	LJYZ_113	C.annuum	Vegetables Germplasm System of Beijing Academy of Agriculture and Forestry Sciences				narrow-horn fruit
LJYZ_118	LJYZ_118	C.annuum	Vegetables Germplasm System of Beijing Academy of Agriculture and Forestry Sciences				narrow-horn fruit
LJYZ_119	LJYZ_119	C.annuum	Vegetables Germplasm System of Beijing Academy of Agriculture and Forestry Sciences				blocky fruit
LJYZ_120	LJYZ_120	C.annuum	Vegetables Germplasm System of Beijing Academy of Agriculture and Forestry Sciences				blocky fruit
LJYZ_125	LJYZ_125	C.annuum	Vegetables Germplasm System of Beijing Academy of Agriculture and Forestry Sciences				narrow-horn fruit
LJYZ_126	LJYZ_126	C.annuum	Vegetables Germplasm System of Beijing Academy of Agriculture and Forestry Sciences				linear fruit
LJYZ_128	LJYZ_128	C.annuum	Vegetables Germplasm System of Beijing Academy of Agriculture and Forestry Sciences				narrow-horn fruit
old_100	old_100	C.annuum	Henan Ouland Seed Industry Co., Ltd.				blocky fruit
old_101	old_101	C.annuum	Henan Ouland Seed Industry Co., Ltd.				blocky fruit
old_11	old_11	C.annuum	Henan Ouland Seed Industry Co., Ltd.				narrow-horn fruit
old_112	old_112	C.annuum	Henan Ouland Seed Industry Co., Ltd.				narrow-horn fruit
old_113	old_113	C.annuum	Henan Ouland Seed Industry Co., Ltd.				narrow-horn fruit
old_12	old_12	C.annuum	Henan Ouland Seed Industry Co., Ltd.				narrow-horn fruit
old_125	old_125	C.annuum	Henan Ouland Seed Industry Co., Ltd.				wide-horn fruit
old_127	old_127	C.annuum	Henan Ouland Seed Industry Co., Ltd.				wide-horn fruit
old_129	old_129	C.annuum	Henan Ouland Seed Industry Co., Ltd.				blocky fruit
old_13	old_13	C.annuum	Henan Ouland Seed Industry Co., Ltd.				narrow-horn fruit
old_131	old_131	C.annuum	Henan Ouland Seed Industry Co., Ltd.				narrow-horn fruit
old_133	old_133	C.annuum	Henan Ouland Seed Industry Co., Ltd.				narrow-horn fruit
old_134	old_134	C.annuum	Henan Ouland Seed Industry Co., Ltd.				wide-horn fruit
old_135	old_135	C.annuum	Henan Ouland Seed Industry Co., Ltd.				linear fruit
old_136	old_136	C.annuum	Henan Ouland Seed Industry Co., Ltd.				narrow-horn fruit
old_139	old_139	C.annuum	Henan Ouland Seed Industry Co., Ltd.				linear fruit
old_14	old_14	C.annuum	Henan Ouland Seed Industry Co., Ltd.				narrow-horn fruit
old_140	old_140	C.annuum	Henan Ouland Seed Industry Co., Ltd.				linear fruit
old_141	old_141	C.annuum	Henan Ouland Seed Industry Co., Ltd.				linear fruit
old_144	old_144	C.annuum	Henan Ouland Seed Industry Co., Ltd.				linear fruit
old_146	old_146	C.annuum	Henan Ouland Seed Industry Co., Ltd.				linear fruit
old_147	old_147	C.annuum	Henan Ouland Seed Industry Co., Ltd.				linear fruit
old_148	old_148	C.annuum	Henan Ouland Seed Industry Co., Ltd.				linear fruit
old_149	old_149	C.annuum	Henan Ouland Seed Industry Co., Ltd.				linear fruit
old_15	old_15	C.annuum	Henan Ouland Seed Industry Co., Ltd.				narrow-horn fruit
old_150	old_150	C.annuum	Henan Ouland Seed Industry Co., Ltd.				linear fruit
old_151	old_151	C.annuum	Henan Ouland Seed Industry Co., Ltd.				linear fruit
old_152	old_152	C.annuum	Henan Ouland Seed Industry Co., Ltd.				linear fruit
old_153	old_153	C.annuum	Henan Ouland Seed Industry Co., Ltd.				linear fruit
old_154	old_154	C.annuum	Henan Ouland Seed Industry Co., Ltd.				narrow-horn fruit
old_156	old_156	C.annuum	Henan Ouland Seed Industry Co., Ltd.				linear fruit
old_157	old_157	C.annuum	Henan Ouland Seed Industry Co., Ltd.				narrow-horn fruit
old_158	old_158	C.annuum	Henan Ouland Seed Industry Co., Ltd.				narrow-horn fruit
old_159	old_159	C.annuum	Henan Ouland Seed Industry Co., Ltd.				narrow-horn fruit
old_16	old_16	C.annuum	Henan Ouland Seed Industry Co., Ltd.				narrow-horn fruit
old_161	old_161	C.annuum	Henan Ouland Seed Industry Co., Ltd.				narrow-horn fruit
old_163	old_163	C.annuum	Henan Ouland Seed Industry Co., Ltd.				narrow-horn fruit
old_164	old_164	C.annuum	Henan Ouland Seed Industry Co., Ltd.				narrow-horn fruit
old_169	old_169	C.annuum	Henan Ouland Seed Industry Co., Ltd.				narrow-horn fruit
old_17	old_17	C.annuum	Henan Ouland Seed Industry Co., Ltd.				narrow-horn fruit
old_171	old_171	C.annuum	Henan Ouland Seed Industry Co., Ltd.				narrow-horn fruit
old_176	old_176	C.annuum	Henan Ouland Seed Industry Co., Ltd.				narrow-horn fruit
old_178	old_178	C.annuum	Henan Ouland Seed Industry Co., Ltd.				narrow-horn fruit
old_179	old_179	C.annuum	Henan Ouland Seed Industry Co., Ltd.				narrow-horn fruit
old_18	old_18	C.annuum	Henan Ouland Seed Industry Co., Ltd.				narrow-horn fruit
old_180	old_180	C.annuum	Henan Ouland Seed Industry Co., Ltd.				narrow-horn fruit
old_181	old_181	C.annuum	Henan Ouland Seed Industry Co., Ltd.				narrow-horn fruit
old_182	old_182	C.annuum	Henan Ouland Seed Industry Co., Ltd.				narrow-horn fruit
old_183	old_183	C.annuum	Henan Ouland Seed Industry Co., Ltd.				narrow-horn fruit
old_185	old_185	C.annuum	Henan Ouland Seed Industry Co., Ltd.				narrow-horn fruit
old_186	old_186	C.annuum	Henan Ouland Seed Industry Co., Ltd.				narrow-horn fruit
old_187	old_187	C.annuum	Henan Ouland Seed Industry Co., Ltd.				narrow-horn fruit
old_19	old_19	C.annuum	Henan Ouland Seed Industry Co., Ltd.				narrow-horn fruit
old_192	old_192	C.annuum	Henan Ouland Seed Industry Co., Ltd.				narrow-horn fruit
old_193	old_193	C.annuum	Henan Ouland Seed Industry Co., Ltd.				narrow-horn fruit
old_195	old_195	C.annuum	Henan Ouland Seed Industry Co., Ltd.				narrow-horn fruit
old_197	old_197	C.annuum	Henan Ouland Seed Industry Co., Ltd.				narrow-horn fruit
old_199	old_199	C.annuum	Henan Ouland Seed Industry Co., Ltd.				wide-horn fruit
old_2	old_2	C.annuum	Henan Ouland Seed Industry Co., Ltd.				blocky fruit
old_20	old_20	C.annuum	Henan Ouland Seed Industry Co., Ltd.				narrow-horn fruit
old_21	old_21	C.annuum	Henan Ouland Seed Industry Co., Ltd.				narrow-horn fruit
old_22	old_22	C.annuum	Henan Ouland Seed Industry Co., Ltd.				narrow-horn fruit
old_23	old_23	C.annuum	Henan Ouland Seed Industry Co., Ltd.				narrow-horn fruit
old_24	old_24	C.annuum	Henan Ouland Seed Industry Co., Ltd.				narrow-horn fruit
old_26	old_26	C.annuum	Henan Ouland Seed Industry Co., Ltd.				wide-horn fruit
old_27	old_27	C.annuum	Henan Ouland Seed Industry Co., Ltd.				narrow-horn fruit
old_28	old_28	C.annuum	Henan Ouland Seed Industry Co., Ltd.				wide-horn fruit
old_29	old_29	C.annuum	Henan Ouland Seed Industry Co., Ltd.				wide-horn fruit
old_3	old_3	C.annuum	Henan Ouland Seed Industry Co., Ltd.				blocky fruit
old_30	old_30	C.annuum	Henan Ouland Seed Industry Co., Ltd.				wide-horn fruit
old_31	old_31	C.annuum	Henan Ouland Seed Industry Co., Ltd.				wide-horn fruit
old_32	old_32	C.annuum	Henan Ouland Seed Industry Co., Ltd.				wide-horn fruit
old_36	old_36	C.annuum	Henan Ouland Seed Industry Co., Ltd.				wide-horn fruit
old_37	old_37	C.annuum	Henan Ouland Seed Industry Co., Ltd.				blocky fruit
old_38	old_38	C.annuum	Henan Ouland Seed Industry Co., Ltd.				blocky fruit
old_39	old_39	C.annuum	Henan Ouland Seed Industry Co., Ltd.				narrow-horn fruit
old_4	old_4	C.annuum	Henan Ouland Seed Industry Co., Ltd.				blocky fruit
old_40	old_40	C.annuum	Henan Ouland Seed Industry Co., Ltd.				narrow-horn fruit
old_41	old_41	C.annuum	Henan Ouland Seed Industry Co., Ltd.				narrow-horn fruit
old_42	old_42	C.annuum	Henan Ouland Seed Industry Co., Ltd.				linear fruit
old_43	old_43	C.annuum	Henan Ouland Seed Industry Co., Ltd.				blocky fruit
old_45	old_45	C.annuum	Henan Ouland Seed Industry Co., Ltd.				wide-horn fruit
old_47	old_47	C.annuum	Henan Ouland Seed Industry Co., Ltd.				wide-horn fruit
old_48	old_48	C.annuum	Henan Ouland Seed Industry Co., Ltd.				wide-horn fruit
old_50	old_50	C.annuum	Henan Ouland Seed Industry Co., Ltd.				blocky fruit
old_52	old_52	C.annuum	Henan Ouland Seed Industry Co., Ltd.				narrow-horn fruit
old_53	old_53	C.annuum	Henan Ouland Seed Industry Co., Ltd.				narrow-horn fruit
old_54	old_54	C.annuum	Henan Ouland Seed Industry Co., Ltd.				narrow-horn fruit
old_56	old_56	C.annuum	Henan Ouland Seed Industry Co., Ltd.				narrow-horn fruit
old_58	old_58	C.annuum	Henan Ouland Seed Industry Co., Ltd.				narrow-horn fruit
old_6	old_6	C.annuum	Henan Ouland Seed Industry Co., Ltd.				wide-horn fruit
old_60	old_60	C.annuum	Henan Ouland Seed Industry Co., Ltd.				narrow-horn fruit
old_61	old_61	C.annuum	Henan Ouland Seed Industry Co., Ltd.				narrow-horn fruit
old_64	old_64	C.annuum	Henan Ouland Seed Industry Co., Ltd.				narrow-horn fruit
old_67	old_67	C.annuum	Henan Ouland Seed Industry Co., Ltd.				narrow-horn fruit
old_68	old_68	C.annuum	Henan Ouland Seed Industry Co., Ltd.				narrow-horn fruit
old_69	old_69	C.annuum	Henan Ouland Seed Industry Co., Ltd.				narrow-horn fruit
old_7	old_7	C.annuum	Henan Ouland Seed Industry Co., Ltd.				narrow-horn fruit
old_70	old_70	C.annuum	Henan Ouland Seed Industry Co., Ltd.				narrow-horn fruit
old_74	old_74	C.annuum	Henan Ouland Seed Industry Co., Ltd.				narrow-horn fruit
old_75	old_75	C.annuum	Henan Ouland Seed Industry Co., Ltd.				narrow-horn fruit
old_76	old_76	C.annuum	Henan Ouland Seed Industry Co., Ltd.				blocky fruit
old_77	old_77	C.annuum	Henan Ouland Seed Industry Co., Ltd.				blocky fruit
old_78	old_78	C.annuum	Henan Ouland Seed Industry Co., Ltd.				wide-horn fruit
old_8	old_8	C.annuum	Henan Ouland Seed Industry Co., Ltd.				narrow-horn fruit
old_84	old_84	C.annuum	Henan Ouland Seed Industry Co., Ltd.				narrow-horn fruit
old_85	old_85	C.annuum	Henan Ouland Seed Industry Co., Ltd.				narrow-horn fruit
old_86	old_86	C.annuum	Henan Ouland Seed Industry Co., Ltd.				blocky fruit
old_87	old_87	C.annuum	Henan Ouland Seed Industry Co., Ltd.				narrow-horn fruit
old_88	old_88	C.annuum	Henan Ouland Seed Industry Co., Ltd.				narrow-horn fruit
old_90	old_90	C.annuum	Henan Ouland Seed Industry Co., Ltd.				narrow-horn fruit
old_91	old_91	C.annuum	Henan Ouland Seed Industry Co., Ltd.				narrow-horn fruit
old_95	old_95	C.annuum	Henan Ouland Seed Industry Co., Ltd.				narrow-horn fruit
old_98	old_98	C.annuum	Henan Ouland Seed Industry Co., Ltd.				blocky fruit
old_99	old_99	C.annuum	Henan Ouland Seed Industry Co., Ltd.				blocky fruit
WH_1F	WH_1F	C.annuum	Vegetables Germplasm System of Beijing Academy of Agriculture and Forestry Sciences				blocky fruit
WH_1M	WH_1M	C.annuum	Vegetables Germplasm System of Beijing Academy of Agriculture and Forestry Sciences				wide-horn fruit
WH_2F	WH_2F	C.annuum	Vegetables Germplasm System of Beijing Academy of Agriculture and Forestry Sciences				wide-horn fruit
WH_5M	WH_5M	C.annuum	Vegetables Germplasm System of Beijing Academy of Agriculture and Forestry Sciences				wide-horn fruit
WH_6M	WH_6M	C.annuum	Vegetables Germplasm System of Beijing Academy of Agriculture and Forestry Sciences				narrow-horn fruit
WH_7F	WH_7F	C.annuum	Vegetables Germplasm System of Beijing Academy of Agriculture and Forestry Sciences				wide-horn fruit
WH_7M	WH_7M	C.annuum	Vegetables Germplasm System of Beijing Academy of Agriculture and Forestry Sciences				wide-horn fruit
ZZK_1	ZZK_1	C.annuum	Vegetables Germplasm System of Beijing Academy of Agriculture and Forestry Sciences				wide-horn fruit
ZZK_102	ZZK_102	C.annuum	Vegetables Germplasm System of Beijing Academy of Agriculture and Forestry Sciences				narrow-horn fruit
ZZK_112	ZZK_112	C.annuum	Vegetables Germplasm System of Beijing Academy of Agriculture and Forestry Sciences				wide-horn fruit
ZZK_118	ZZK_118	C.annuum	Vegetables Germplasm System of Beijing Academy of Agriculture and Forestry Sciences				narrow-horn fruit
ZZK_126	ZZK_126	C.annuum	Vegetables Germplasm System of Beijing Academy of Agriculture and Forestry Sciences				wide-horn fruit
ZZK_129	ZZK_129	C.annuum	Vegetables Germplasm System of Beijing Academy of Agriculture and Forestry Sciences				wide-horn fruit
ZZK_130	ZZK_130	C.annuum	Vegetables Germplasm System of Beijing Academy of Agriculture and Forestry Sciences				wide-horn fruit
ZZK_134	ZZK_134	C.annuum	Vegetables Germplasm System of Beijing Academy of Agriculture and Forestry Sciences				wide-horn fruit
ZZK_138	ZZK_138	C.annuum	Vegetables Germplasm System of Beijing Academy of Agriculture and Forestry Sciences				narrow-horn fruit
ZZK_139	ZZK_139	C.annuum	Vegetables Germplasm System of Beijing Academy of Agriculture and Forestry Sciences				narrow-horn fruit
ZZK_14	ZZK_14	C.annuum	Vegetables Germplasm System of Beijing Academy of Agriculture and Forestry Sciences				blocky fruit
ZZK_148	ZZK_148	C.annuum	Vegetables Germplasm System of Beijing Academy of Agriculture and Forestry Sciences				blocky fruit
ZZK_153	ZZK_153	C.annuum	Vegetables Germplasm System of Beijing Academy of Agriculture and Forestry Sciences				narrow-horn fruit
ZZK_156	ZZK_156	C.annuum	Vegetables Germplasm System of Beijing Academy of Agriculture and Forestry Sciences				narrow-horn fruit
ZZK_159	ZZK_159	C.annuum	Vegetables Germplasm System of Beijing Academy of Agriculture and Forestry Sciences				wide-horn fruit
ZZK_16	ZZK_16	C.annuum	Vegetables Germplasm System of Beijing Academy of Agriculture and Forestry Sciences				blocky fruit
ZZK_164	ZZK_164	C.annuum	Vegetables Germplasm System of Beijing Academy of Agriculture and Forestry Sciences				blocky fruit
ZZK_170	ZZK_170	C.annuum	Vegetables Germplasm System of Beijing Academy of Agriculture and Forestry Sciences				narrow-horn fruit
ZZK_18	ZZK_18	C.annuum	Vegetables Germplasm System of Beijing Academy of Agriculture and Forestry Sciences				narrow-horn fruit
ZZK_182	ZZK_182	C.annuum	Vegetables Germplasm System of Beijing Academy of Agriculture and Forestry Sciences				blocky fruit
ZZK_187	ZZK_187	C.annuum	Vegetables Germplasm System of Beijing Academy of Agriculture and Forestry Sciences				narrow-horn fruit
ZZK_191	ZZK_191	C.annuum	Vegetables Germplasm System of Beijing Academy of Agriculture and Forestry Sciences				blocky fruit
ZZK_196	ZZK_196	C.annuum	Vegetables Germplasm System of Beijing Academy of Agriculture and Forestry Sciences				wide-horn fruit
ZZK_26	ZZK_26	C.annuum	Vegetables Germplasm System of Beijing Academy of Agriculture and Forestry Sciences				wide-horn fruit
ZZK_28	ZZK_28	C.annuum	Vegetables Germplasm System of Beijing Academy of Agriculture and Forestry Sciences				narrow-horn fruit
ZZK_304	ZZK_304	C.annuum	Vegetables Germplasm System of Beijing Academy of Agriculture and Forestry Sciences				wide-horn fruit
ZZK_305	ZZK_305	C.annuum	Vegetables Germplasm System of Beijing Academy of Agriculture and Forestry Sciences				blocky fruit
ZZK_306	ZZK_306	C.annuum	Vegetables Germplasm System of Beijing Academy of Agriculture and Forestry Sciences				blocky fruit
ZZK_314	ZZK_314	C.annuum	Vegetables Germplasm System of Beijing Academy of Agriculture and Forestry Sciences				blocky fruit
ZZK_318	ZZK_318	C.annuum	Vegetables Germplasm System of Beijing Academy of Agriculture and Forestry Sciences				narrow-horn fruit
ZZK_319	ZZK_319	C.annuum	Vegetables Germplasm System of Beijing Academy of Agriculture and Forestry Sciences				blocky fruit
ZZK_324	ZZK_324	C.annuum	Vegetables Germplasm System of Beijing Academy of Agriculture and Forestry Sciences				wide-horn fruit
ZZK_330	ZZK_330	C.annuum	Vegetables Germplasm System of Beijing Academy of Agriculture and Forestry Sciences				wide-horn fruit
ZZK_334	ZZK_334	C.annuum	Vegetables Germplasm System of Beijing Academy of Agriculture and Forestry Sciences				wide-horn fruit
ZZK_335	ZZK_335	C.annuum	Vegetables Germplasm System of Beijing Academy of Agriculture and Forestry Sciences				narrow-horn fruit
ZZK_341	ZZK_341	C.annuum	Vegetables Germplasm System of Beijing Academy of Agriculture and Forestry Sciences				wide-horn fruit
ZZK_343	ZZK_343	C.annuum	Vegetables Germplasm System of Beijing Academy of Agriculture and Forestry Sciences				wide-horn fruit
ZZK_346	ZZK_346	C.annuum	Vegetables Germplasm System of Beijing Academy of Agriculture and Forestry Sciences				blocky fruit
ZZK_349	ZZK_349	C.annuum	Vegetables Germplasm System of Beijing Academy of Agriculture and Forestry Sciences				blocky fruit
ZZK_350	ZZK_350	C.annuum	Vegetables Germplasm System of Beijing Academy of Agriculture and Forestry Sciences				blocky fruit
ZZK_351	ZZK_351	C.annuum	Vegetables Germplasm System of Beijing Academy of Agriculture and Forestry Sciences				blocky fruit
ZZK_355	ZZK_355	C.annuum	Vegetables Germplasm System of Beijing Academy of Agriculture and Forestry Sciences				blocky fruit
ZZK_358	ZZK_358	C.annuum	Vegetables Germplasm System of Beijing Academy of Agriculture and Forestry Sciences				blocky fruit
ZZK_361	ZZK_361	C.annuum	Vegetables Germplasm System of Beijing Academy of Agriculture and Forestry Sciences				blocky fruit
ZZK_362	ZZK_362	C.annuum	Vegetables Germplasm System of Beijing Academy of Agriculture and Forestry Sciences				blocky fruit
ZZK_369	ZZK_369	C.annuum	Vegetables Germplasm System of Beijing Academy of Agriculture and Forestry Sciences				blocky fruit
ZZK_370	ZZK_370	C.annuum	Vegetables Germplasm System of Beijing Academy of Agriculture and Forestry Sciences				blocky fruit
ZZK_371	ZZK_371	C.annuum	Vegetables Germplasm System of Beijing Academy of Agriculture and Forestry Sciences				blocky fruit
ZZK_372	ZZK_372	C.annuum	Vegetables Germplasm System of Beijing Academy of Agriculture and Forestry Sciences				blocky fruit
ZZK_376	ZZK_376	C.annuum	Vegetables Germplasm System of Beijing Academy of Agriculture and Forestry Sciences				wide-horn fruit
ZZK_381	ZZK_381	C.annuum	Vegetables Germplasm System of Beijing Academy of Agriculture and Forestry Sciences				blocky fruit
ZZK_386	ZZK_386	C.annuum	Vegetables Germplasm System of Beijing Academy of Agriculture and Forestry Sciences				wide-horn fruit
ZZK_39	ZZK_39	C.annuum	Vegetables Germplasm System of Beijing Academy of Agriculture and Forestry Sciences				wide-horn fruit
ZZK_400	ZZK_400	C.annuum	Vegetables Germplasm System of Beijing Academy of Agriculture and Forestry Sciences				blocky fruit
ZZK_403	ZZK_403	C.annuum	Vegetables Germplasm System of Beijing Academy of Agriculture and Forestry Sciences				blocky fruit
ZZK_404	ZZK_404	C.annuum	Vegetables Germplasm System of Beijing Academy of Agriculture and Forestry Sciences				blocky fruit
ZZK_407	ZZK_407	C.annuum	Vegetables Germplasm System of Beijing Academy of Agriculture and Forestry Sciences				blocky fruit
ZZK_42	ZZK_42	C.annuum	Vegetables Germplasm System of Beijing Academy of Agriculture and Forestry Sciences				blocky fruit
ZZK_43	ZZK_43	C.annuum	Vegetables Germplasm System of Beijing Academy of Agriculture and Forestry Sciences				wide-horn fruit
ZZK_48	ZZK_48	C.annuum	Vegetables Germplasm System of Beijing Academy of Agriculture and Forestry Sciences				wide-horn fruit
ZZK_49	ZZK_49	C.annuum	Vegetables Germplasm System of Beijing Academy of Agriculture and Forestry Sciences				wide-horn fruit
ZZK_51	ZZK_51	C.annuum	Vegetables Germplasm System of Beijing Academy of Agriculture and Forestry Sciences				wide-horn fruit
ZZK_52	ZZK_52	C.annuum	Vegetables Germplasm System of Beijing Academy of Agriculture and Forestry Sciences				wide-horn fruit
ZZK_53	ZZK_53	C.annuum	Vegetables Germplasm System of Beijing Academy of Agriculture and Forestry Sciences				blocky fruit
ZZK_58	ZZK_58	C.annuum	Vegetables Germplasm System of Beijing Academy of Agriculture and Forestry Sciences				wide-horn fruit
ZZK_6	ZZK_6	C.annuum	Vegetables Germplasm System of Beijing Academy of Agriculture and Forestry Sciences				narrow-horn fruit
ZZK_62	ZZK_62	C.annuum	Vegetables Germplasm System of Beijing Academy of Agriculture and Forestry Sciences				blocky fruit
ZZK_63	ZZK_63	C.annuum	Vegetables Germplasm System of Beijing Academy of Agriculture and Forestry Sciences				narrow-horn fruit
ZZK_65	ZZK_65	C.annuum	Vegetables Germplasm System of Beijing Academy of Agriculture and Forestry Sciences				blocky fruit
ZZK_72	ZZK_72	C.annuum	Vegetables Germplasm System of Beijing Academy of Agriculture and Forestry Sciences				wide-horn fruit
ZZK_74	ZZK_74	C.annuum	Vegetables Germplasm System of Beijing Academy of Agriculture and Forestry Sciences				wide-horn fruit
ZZK_75	ZZK_75	C.annuum	Vegetables Germplasm System of Beijing Academy of Agriculture and Forestry Sciences				narrow-horn fruit
ZZK_89	ZZK_89	C.annuum	Vegetables Germplasm System of Beijing Academy of Agriculture and Forestry Sciences				narrow-horn fruit
BVRC：Beijing Vegetable Research Center
