# Supplementary material for: Optimized Pepper Target SNP-Seq Applied in Population Structure and Genetic Diversity Analysis of 496 Pepper (Capsicum spp.) Lines
Source: Genes (Basel). 2024 Feb 7;15(2):214. doi: 10.3390/genes15020214 (PMC10887817; doi:10.3390/genes15020214)
Supplement: Supplementary file 1 [file genes-15-00214-s001.zip › Table S2.xlsx]

## Sheet: Sheet1
Table S2. The average number of SNPs and physical distance between SNP markers on each chromosome
Zunla-1	Size	SNP number	Size/SNP number
chr1	291M	46	6.33M
chr2	158M	25	6.32M
chr3	253M	41	6.17M
chr4	209M	31	6.74M
chr5	210M	36	5.83M
chr6	212M	37	5.73M
chr7	215M	32	6.72M
chr8	148M	30	4.93M
chr9	231M	36	6.42M
chr10	199M	37	5.38M
chr11	213M	37	5.76M
chr12	222M	37	6.00M
Average	213M	35	5.92M
