# Supplementary material for: Optimized Pepper Target SNP-Seq Applied in Population Structure and Genetic Diversity Analysis of 496 Pepper (Capsicum spp.) Lines
Source: Genes (Basel). 2024 Feb 7;15(2):214. doi: 10.3390/genes15020214 (PMC10887817; doi:10.3390/genes15020214)
Supplement: Supplementary file 1 [file genes-15-00214-s001.zip › Table S3.xlsx]

## Sheet: Sheet1
Table S3. Perfect SNP markers used in this study
primer ID	siteType	chr	target start	target end	ref	primer_F	primer_R	primer_start	insert_start	insert_end	primer_end	length
CaSNP004	SNP	Chr01	64927233	64927234	C	TACACCACAATAGACACATCACTGT	GTTGGTCCGATATGGCTTCATTTT	64927197	64927222	64927359	64927383	187
CaSNP005	SNP	Chr01	78446633	78446634	T	AATGAAGATGGGTCAGTGATAGCAA	CGATGATGAATCAGCCAATAGTGG	78446560	78446585	78446733	78446757	198
CaSNP006	SNP	Chr01	128314154	128314155	A	TAAGGGTACTGGTCATATGGTTTGG	ACAGTTCGTACCCATGAGTCATATT	128314072	128314097	128314236	128314261	190
CaSNP007	SNP	Chr01	165812020	165812021	A	CACCGGAAATAGGTAAGGTCACTAT	ATTTTTAAACCGTTTTTGTCCAGCG	165811935	165811960	165812093	165812118	184
CaSNP008	SNP	Chr01	172306324	172306325	G	TAGAGGCAGAAAGTGTGATTAGTGC	CAGCTACCCTAGTTAAAGCCTAAGA	172306257	172306282	172306431	172306456	200
CaSNP010	SNP	Chr01	223108292	223108293	C	AGACTGGTAGAGCAGTATAGAGAGA	GTCCCTAATTACTCTGCTGTACGTC	223108251	223108276	223108378	223108403	153
CaSNP012	SNP	Chr01	285146207	285146208	G	TACTGTAGTGATGATGGTGGTTGAA	CCACCATCAACAACTATTATTGGCA	285146147	285146172	285146298	285146323	177
CaSNP127	SNP	Chr01	844081	844081	G	AGCACTGTAGGGATTGTTAAGTGAT	AAAGTAGTCAAAGGGGACACTCTAC	844036	844061	844288	844313	278
CaSNP128	SNP	Chr01	8875709	8875709	A	TCGGATCAATTTCCAAACCCTTTTT	CGTCGAATCACGTGCTTTATTCTAA	8875631	8875656	8875812	8875837	207
CaSNP129	SNP	Chr01	15532623	15532623	G	GATAGCCGTGAAAGAGACTATGAGT	CACCGGATATCATCATAACTGTCCT	15532402	15532427	15532651	15532676	275
CaSNP130	SNP	Chr01	25463972	25463972	G	GGACTTCAGGACTGGTATCGAAATC	TGCAGTCAAGTATTCAAGGTCAGTA	25463816	25463841	25464063	25464088	273
CaSNP131	SNP	Chr01	28877963	28877963	T	TAACTTCCTTGATTCACGCATAGGA	AGGGTTAAGGCTTAAGACCAATCAT	28877813	28877838	28878006	28878031	219
CaSNP132	SNP	Chr01	33898511	33898511	T	GGATTTACCTTGCTGGAACAATGTT	CAAATCGTTGTCGTTCCTGACTAAA	33898426	33898451	33898642	33898667	242
CaSNP133	SNP	Chr01	44319946	44319946	C	AGGGCGGACAATATAATTTCTCTGA	TCAAACCAAATGCAACACCAATAGT	44319806	44319831	44320055	44320080	275
CaSNP134	SNP	Chr01	50300370	50300370	A	GAGCGATATTGGTTCCAACACTATG	TACGTAGAATTTTGCAGCTCAAGAC	50300327	50300352	50300484	50300509	183
CaSNP135	SNP	Chr01	55900155	55900155	C	CCAAATGTTCCATGACGACCATTTA	TACTGGGTATGTTGTTGTATCAGCA	55900001	55900026	55900173	55900198	198
CaSNP136	SNP	Chr01	61559725	61559725	A	AAAATGGAGTTACTGTATTGGTTGC	ACGATACCAATTTCATCCAAATCCG	61559634	61559659	61559771	61559796	163
CaSNP137	SNP	Chr01	68073310	68073310	T	GTAGCCTTGGAGTAACTGGTAAAGT	TCAGTCATCAACAAGCATTTTCAGA	68073098	68073123	68073324	68073349	252
CaSNP138	SNP	Chr01	74729845	74729845	A	CATTGCATATTCAGTCACACGTTCA	TGACTGACATGACTGACAACTGAAT	74729745	74729770	74729902	74729927	183
CaSNP139	SNP	Chr01	76478116	76478116	A	ACCGTTCTCGTATAGGGGATACTAT	TTGAGAAGTAGTTATCCAACCGACA	76478043	76478068	76478177	76478202	160
CaSNP140	SNP	Chr01	83585068	83585068	G	ACCCATGTACAAGACTCTGCTAAAT	AAAGTTTCTGCCTAATTTCCACACA	83584939	83584964	83585130	83585155	217
CaSNP141	SNP	Chr01	89652406	89652406	G	TTAGTTCAGACAGGTTTGCATCAAG	TAATTTTTCATTCACACCTGCTCGC	89652316	89652341	89652458	89652483	168
CaSNP142	SNP	Chr01	95679809	95679809	C	GGTTACTTAGACCTCAATAATGCGC	GGAGGCTACATTCAACATCCAAAAT	95679737	95679762	95679922	95679947	211
CaSNP143	SNP	Chr01	102081824	102081824	G	TTCTCGTAATGTAGGTTCAGGTACC	CTCAAACAGTACTGGAAGCCATAAG	102081773	102081798	102081904	102081929	157
CaSNP144	SNP	Chr01	119048166	119048166	C	GTACTTCTAACAAAGGTAAGCTGCC	TAACAGCCACAGTCACCAATTAGTA	119048077	119048102	119048331	119048356	280
CaSNP145	SNP	Chr01	125556955	125556955	C	CGAAAATGGTGGATATGGAGTCAAG	AGTCAAGCAGAAGTCAATAAACTGC	125556782	125556807	125556994	125557019	238
CaSNP146	SNP	Chr01	128315695	128315695	A	GATGGGATATTTCTTAGTGTTGCGG	CGAGTGATCGCTAGTAAGAATCTCA	128315553	128315578	128315785	128315810	258
CaSNP147	SNP	Chr01	140798926	140798926	G	AAAGTATCAAACTATCACCCGTGGA	TCATCCTTGAAAGAGAGATGTGAGT	140798824	140798849	140799021	140799046	223
CaSNP148	SNP	Chr01	149174516	149174516	G	ACTATGAGGCACTGTCTATGGTTTT	ATTAGCATCCCCTCCTATTAGCATC	149174347	149174372	149174539	149174564	218
CaSNP150	SNP	Chr01	163777057	163777057	T	TTGACTTTTCCAACGCATTCAAAAC	TAAAGGGCCTTTATAGCCATGCTAG	163776955	163776980	163777200	163777225	271
CaSNP151	SNP	Chr01	184105106	184105106	G	CCTGAACATTTGCAGTAACACCTTT	TGTCTCTCTCTGCTATTGATTCGTA	184105020	184105045	184105176	184105201	182
CaSNP152	SNP	Chr01	186329370	186329370	G	GAGCATTTATGTCCTATACCCCCAT	AAAGGATGTTGTTACCTCAAGCTGA	186329134	186329159	186329383	186329408	275
CaSNP153	SNP	Chr01	193522372	193522372	T	AAAAATCACATTTTCTGGTGTGGGA	AGGATGTTGAGATAGGAACAAAGGT	193522321	193522346	193522559	193522584	264
CaSNP154	SNP	Chr01	200347590	200347590	T	ATGATTATATGGTGTGAGAGGGACA	AGTTCACCTTTCAACTAACCATACTC	200347492	200347517	200347658	200347684	193
CaSNP156	SNP	Chr01	213319306	213319306	G	GCTAACAGGTTTATCCGAACATGAG	CATCATCCAGCGTTTGAATGTATCA	213319236	213319261	213319371	213319396	161
CaSNP157	SNP	Chr01	218589462	218589462	C	GAAATTTTGGCTCTGGTAGTTTGGA	AGGTTCCCAGACTTAGCCAATTATT	218589411	218589436	218589644	218589669	259
CaSNP158	SNP	Chr01	223648952	223648952	T	GATTTGAAGAAGGTGGCTTAAACCA	TTTCTCCTCTAGAGCCGCATATAAG	223648826	223648851	223648965	223648990	165
CaSNP159	SNP	Chr01	231333076	231333076	C	ATGAGCAAAATGGCTGAATTTGAAC	CGTCAAACTTTATCCAACGAACCTT	231332994	231333019	231333172	231333197	204
CaSNP160	SNP	Chr01	240157944	240157944	T	GAAACCGTGGCCTATACAAATTGAT	CGGGGCATTTTCAGACAATGTTATT	240157840	240157865	240158038	240158063	224
CaSNP161	SNP	Chr01	246402372	246402372	G	TGAAAGTCCAGATTCTGTGGAACTA	GTTAACAAGAGAGCTTCCTGTCAGA	246402316	246402341	246402561	246402586	271
CaSNP162	SNP	Chr01	252010020	252010020	G	CCTAATCTTTTTGGGGATGAAGAGC	GATCAGGGATTGTCTAAAGAGTGGT	252009929	252009954	252010055	252010080	152
CaSNP163	SNP	Chr01	259477428	259477428	C	CACATCACAGAAAGGGCTATTTTCT	GGATGGATTATGGGCTTGAGAATTG	259477303	259477328	259477553	259477578	276
CaSNP164	SNP	Chr01	269578286	269578286	C	GATTTTTCATTTTTGGCGTTGCTCT	CGTAGAAGCAATGAATTTCATCGGA	269578246	269578271	269578400	269578425	180
CaSNP166	SNP	Chr01	280802346	280802346	C	TTGGAAGCCAAAGATGAGACTAAGT	TACACTTTCTAAGTTGTGTCCAGCT	280802306	280802331	280802521	280802546	241
CaSNP167	SNP	Chr01	289349939	289349939	C	GACAGATTTTAAGGTGCCAGAAACA	TAGCTGGCGAGTAAGTAGTCTTTTT	289349787	289349812	289349950	289349975	189
CaSNP168	SNP	Chr01	299289555	299289555	A	CCTTTACATACATTGGCCAATTGGA	CATGTAGCTTCCCTTGGTTCAAATT	299289509	299289534	299289681	299289706	198
CaSNP014	SNP	Chr02	57907417	57907418	G	ATTCTGTTCATCCAGGTTCTACCAA	TCCATATTCACCTCTTCCCTATTCC	57907291	57907316	57907463	57907488	198
CaSNP015	SNP	Chr02	65878069	65878070	C	TATTGACCAAGGACTTTTCGTCATG	CACTTAAGACGTTATTGCAACCAGT	65877897	65877922	65878088	65878113	217
CaSNP016	SNP	Chr02	75886898	75886899	G	TAAGAACAAAGCTCAGGAAACTCAC	GGACTAAGACCCAACAATAACATGAAA	75886753	75886778	75886910	75886937	185
CaSNP018	SNP	Chr02	93209608	93209609	G	ATTACTTTGTCCGTTGGTCAAATCG	TGTGGGTGTATGAAAATATGTGTGT	93209445	93209470	93209633	93209658	214
CaSNP020	SNP	Chr02	122900326	122900327	C	ATTCAGTTGGGAGTAGGAATCAGAA	ACATTTCATCAACCTTCACAGGATG	122900196	122900221	122900367	122900392	197
CaSNP021	SNP	Chr02	123097780	123097781	A	AGACATGGACGCTGACATGATC	CATGCCATGCCAATGTCATATCTAC	123097740	123097762	123097857	123097882	143
CaSNP170	SNP	Chr02	5862738	5862738	A	ATCCTTATACTTTCCCAGTGCACAT	AAGACGCAAATGCAAAAATAATGGG	5862648	5862673	5862789	5862814	167
CaSNP171	SNP	Chr02	12335770	12335770	A	GCCTACCATACTCTCCATAAAGAGG	TCGTAGTTAGGGTTCTAAGGTGGTA	12335691	12335716	12335855	12335880	190
CaSNP172	SNP	Chr02	17211666	17211666	G	TCATAGTACTCATCCAGATGTGCAC	TGGTTGTTCTGGGAGTGATATTGAT	17211628	17211653	17211867	17211892	265
CaSNP174	SNP	Chr02	31375888	31375888	G	CACCCAACCTGAATTAGCAATACAA	CAATGTGCATAGAATACCATTGGCT	31375784	31375809	31376013	31376038	255
CaSNP175	SNP	Chr02	36366445	36366445	C	GCATTTTAGCCTATGATTCTGCATT	GGAAAGTTTGGGGTATTACATTGCT	36366383	36366408	36366614	36366639	257
CaSNP176	SNP	Chr02	46656406	46656406	A	CTGATGGGTGACTCTTGTATCCTAC	CTTAACTCAGTCAGACCATTCAAGC	46656253	46656278	46656447	46656472	220
CaSNP177	SNP	Chr02	68738857	68738857	C	ACTCAGAGAGGTCTCAGTAAAATGG	TTAATGCCTTAAATACGTCCTAGCT	68738795	68738820	68739013	68739038	244
CaSNP178	SNP	Chr02	75404290	75404290	C	CACGAGAAAAGAGTTGTAGCAAACT	GATAAGTGCTTTAAGTGCGGTTAGG	75404197	75404222	75404421	75404446	250
CaSNP179	SNP	Chr02	80932523	80932523	C	ATCATGTGACTTTATCCCCCTTGAT	TCAGGGTATTACAACCTAAGTCTCT	80932488	80932513	80932632	80932657	170
CaSNP180	SNP	Chr02	83867177	83867177	A	AAGAGGGTTCTTGGAATTCATGGAT	ATTGAATGTCCGCATTTATAAGGGC	83867123	83867148	83867363	83867388	266
CaSNP181	SNP	Chr02	98217511	98217511	G	AAGTCTATTCGTTGTTCCTTGCAAG	ACGAAACCTCACATTGAACATGTTT	98217310	98217335	98217574	98217599	290
CaSNP182	SNP	Chr02	105797936	105797936	C	CACGTAGTTTCAAACCAAGATCCAA	CTTGGTGTTGGCTATTTGAGTTCAT	105797879	105797904	105798055	105798080	202
CaSNP184	SNP	Chr02	118632041	118632041	A	CATCCTCTTCATTGGACAACAACAA	ACTTCTCTACAGTCGTCTCAACTTC	118631998	118632023	118632187	118632212	215
CaSNP185	SNP	Chr02	123102594	123102594	A	CCATCTCTTCACGAAAACACTTGAA	ATTCGAAAAACGCCTTTGTATCTGT	123102464	123102489	123102688	123102713	250
CaSNP186	SNP	Chr02	132565286	132565286	T	ATCTTTGAGGAGATGGAGAAGACAG	CATCAGGAATAGGTTCTGCAAGTTC	132565122	132565147	132565334	132565359	238
CaSNP187	SNP	Chr02	134783970	134783970	A	GGGGATTAATAGAGGGAATGAGCTT	CGATCAACTTCAATCACAAGGGAAA	134783906	134783931	134784132	134784157	252
CaSNP188	SNP	Chr02	141130435	141130435	G	AACAGCAACCATATTCAGCTTCAAA	AAACTGAATGCCAAAAGTTGATTGC	141130244	141130269	141130487	141130512	269
CaSNP189	SNP	Chr02	153458448	153458448	C	TCCAGTTCAATTATTACAACCCGGA	GGAATGCCCCGGATATTGATGTATT	153458353	153458378	153458517	153458542	190
CaSNP190	SNP	Chr02	160859830	160859830	G	AGGTCAAAAGAGGAAGAGAATGTGA	CTCATTCCTAAACCCACCTAATCCA	160859672	160859697	160859889	160859914	243
CaSNP025	SNP	Chr03	10061	10062	C	GTCAAACGAGTAAAACAGCAGGAAA	CAAATGGCTTCTTCAACACAAACAG	9958	9983	10112	10137	180
CaSNP026	SNP	Chr03	17103662	17103663	C	GCTATATGGGTTCGCCATTAACTC	GAAGGCGTTTAAATATAAGGGCTCA	17103609	17103633	17103771	17103796	188
CaSNP027	SNP	Chr03	32615441	32615442	G	AGTTTTTCTTGCTGTCGAGAATTGAT	CTAATTCTAACTATGCTCCCCTGCT	32615337	32615363	32615454	32615479	143
CaSNP029	SNP	Chr03	68918292	68918293	C	AATTCCAGTGTGTCCAGGCAATATA	TTTATAGTAGGAAGGATTTGGCCGT	68918209	68918234	68918360	68918385	177
CaSNP030	SNP	Chr03	99284562	99284563	A	TATGTGGGAATGCTATCTAACGAGG	CTTGGTATCCAGGCCAAAAAGAATT	99284477	99284502	99284645	99284670	194
CaSNP032	SNP	Chr03	230168369	230168370	A	GTCTCACTTGGGCGATGACTAATG	TTGTTATCGCATAAGTGAGGCAGTA	230168311	230168335	230168458	230168483	173
CaSNP191	SNP	Chr03	3537368	3537368	T	TTTTGACTATACTGCGAATACTGCG	TCTTCGTATTATCAGCATCCTGGTT	3537251	3537276	3537407	3537432	182
CaSNP192	SNP	Chr03	12345298	12345298	C	CTGATGGTAAATTGGTTCCTGCTAC	ATCTCCTCAAGCTTCTTCAGAAACT	12345225	12345250	12345447	12345472	248
CaSNP193	SNP	Chr03	17815992	17815992	C	TCAGGTTGAGCAAATGAAACAGTAC	CAAAAGTCTCATATTCCCCGTCATG	17815836	17815861	17816005	17816030	195
CaSNP194	SNP	Chr03	24548886	24548886	G	AGCATCAAAAAGTCATCTGGAAACA	CCACTTTTACGCATCATGAACCATA	24548724	24548749	24548972	24548997	274
CaSNP195	SNP	Chr03	28792859	28792859	A	TTCAAGCAAATCTCTAAGGTTTCCG	ACTTCTGGAGTAATTGTGACCTGAA	28792796	28792821	28793040	28793065	270
CaSNP197	SNP	Chr03	39550861	39550861	T	ATGATACGTTGACAAGCATGAAGAC	GATTAGTGGCAGCAAGTACCATAAC	39550696	39550721	39550943	39550968	273
CaSNP198	SNP	Chr03	52989278	52989278	C	TCAGGTAGAATTGATGAGACGTACC	CGAGTTCAAGCGGTAACAATTCTAT	52989103	52989128	52989323	52989348	246
CaSNP199	SNP	Chr03	61359653	61359653	T	TCCAAGTCTCAAGAAAATTCACCAC	GAATCCACATACCATTACATGCGTT	61359604	61359629	61359827	61359852	249
CaSNP200	SNP	Chr03	68225219	68225219	G	TGAGACCCATCTGAAATATAACGGG	TTTCTTTGAGTTTCACCCATGAAGG	68225108	68225133	68225282	68225307	200
CaSNP201	SNP	Chr03	71978308	71978308	A	ACTGTAGGAGGTATCATCTAACGGA	TTTAGTAACAGTCCCTACGTTCCAG	71978199	71978224	71978438	71978463	265
CaSNP203	SNP	Chr03	85016120	85016120	A	GGTACAACCTTGTAATGAAGTGGTG	TCAATTTTCGGTGATTGTTCAGTCC	85016054	85016079	85016284	85016309	256
CaSNP204	SNP	Chr03	89920993	89920993	T	AGATGAGGGGATCGAGGAAATAAAG	TAAGCATAGGTGAGTGATCTCTGTG	89920822	89920847	89921053	89921078	257
CaSNP205	SNP	Chr03	101960336	101960336	T	CATGAAACTGAAGCACCAGGTG	GGATGTTGAACAAGCTAATACTGCT	101960224	101960246	101960450	101960475	252
CaSNP207	SNP	Chr03	121341705	121341705	C	TGCAATTTTATAATACTGCCCTGGT	GGAGCTAACAAAGGGTCAAATTGAA	121341664	121341689	121341867	121341892	229
CaSNP208	SNP	Chr03	128442623	128442623	G	TACAGCTAACAATGTCCAGTCTAGG	TTAGTTCATGAAACCATAGTGCAGC	128442477	128442502	128442730	128442755	279
CaSNP209	SNP	Chr03	139889785	139889785	G	ATGACTCCTAATGTGGATGAGAAGT	CTCATCATCTCAACTTTGGGCATAC	139889715	139889740	139889938	139889963	249
CaSNP210	SNP	Chr03	141209746	141209746	C	CCTGACCTATCATTCCATCATTTGC	CAGCTTATGAGAATGAGCCAAGAAG	141209642	141209667	141209833	141209858	217
CaSNP211	SNP	Chr03	150936799	150936799	C	TAAAGGGGATTTTTGGTCCTTTACC	TGAAAAGAGATTCTCAGGCTTCATG	150936600	150936625	150936835	150936860	261
CaSNP212	SNP	Chr03	157373448	157373448	C	AGAAGTTCTAGTAGCACTCAGAAGC	CTAAGCTTGAAAGTGAGAAGTTGCA	157373326	157373351	157373476	157373501	176
CaSNP213	SNP	Chr03	164208048	164208048	C	GCATAGATGAGCTACGACGGTATAT	ACCTTTGTACGGTGATGAGTGATAA	164207872	164207897	164208079	164208104	233
CaSNP214	SNP	Chr03	170457366	170457366	T	TACGTACCAGTACATCTGTGTTGAG	TCTGATAACTGTCTGAAATTGGGACA	170457256	170457281	170457448	170457474	219
CaSNP215	SNP	Chr03	176766077	176766077	C	GGGAAGAGGTGGAGAAGTATGATAC	TAAACTAGACACAAGCTCTCTCACC	176765946	176765971	176766146	176766171	226
CaSNP217	SNP	Chr03	189762585	189762585	G	ATATTGAGCAAAAGTTGGAACGGAG	CACATTGTAGGGATTATACACGCAC	189762527	189762552	189762709	189762734	208
CaSNP218	SNP	Chr03	194538334	194538334	T	AACACCAAAAATAACCCAACCTCAG	AATTTGAAAATCTTCCTCCCACAGC	194538163	194538188	194538400	194538425	263
CaSNP219	SNP	Chr03	201428778	201428778	C	GACAAGAACTTCTCTTTTGGCATCT	GAAACAAAAACATAGCAAGCAAGCA	201428723	201428748	201428966	201428991	269
CaSNP220	SNP	Chr03	207981481	207981482	T	CTAAGAGTGCCAAGGTGATTTGATG	ACGGACTCTAAACGAACTCAAATTT	207981324	207981349	207981497	207981522	199
CaSNP221	SNP	Chr03	208073407	208073407	T	TCTTTGAGTTCTTCGTGATGAGACT	CCCCATTCTTCTTACAAACAACCAA	208073271	208073296	208073511	208073536	266
CaSNP222	SNP	Chr03	210843296	210843296	C	TCGAAAAATTCCAAAACTCACCCAA	TCAGAAACTGTATTAGTCCGAGCTC	210843158	210843183	210843412	210843437	280
CaSNP223	SNP	Chr03	217659379	217659379	C	GGGTTTAAGTTGGATGTGTGAATGT	CGATCGACCATTTTACAAATCCAAG	217659274	217659299	217659512	217659537	264
CaSNP224	SNP	Chr03	227021260	227021260	C	CCTTTTGGGCAAAACACCTTATTGA	GTTCTTGATGTTCATGACCAACCTT	227021179	227021204	227021411	227021436	258
CaSNP225	SNP	Chr03	232112364	232112364	C	GGATTCTGAATCATGGACGAAAGAC	TCACTTGATTCGTGACTCCTAAGTT	232112251	232112276	232112402	232112427	177
CaSNP226	SNP	Chr03	237811331	237811331	C	TCCCTTATCTCTCACTTCCTCTCTT	ATTGTCTTTGCATGGCTGGTTGTTC	237811282	237811307	237811457	237811482	201
CaSNP227	SNP	Chr03	244151954	244151954	A	GAGCCTTGGCATAGTCAGTTAAAAG	CTATGGGCCACATATTGCAAGAATT	244151888	244151913	244152122	244152147	260
CaSNP228	SNP	Chr03	251295225	251295225	A	AGGATTTTTACCAATGATGAGCACC	CAAGATAGCGTTATGGCTGGAAAAT	251295058	251295083	251295307	251295332	275
CaSNP229	SNP	Chr03	260457397	260457397	G	CTAAAGGTTTAGGAGTATCCGAGGG	AAAACCTCCGATCTAGAAATCACCA	260457332	260457357	260457565	260457590	259
CaSNP034	SNP	Chr04	1205997	1205998	G	ATAGTGCATTGAAATTGACTAGGCG	GTTTGGGTTGGCAAAACAATAGCTA	1205854	1205879	1206011	1206036	183
CaSNP036	SNP	Chr04	30522616	30522617	C	ACACTACCCACTATTGGTCAATACC	CCCTAATCAAATTGCAGTGATTGGT	30522487	30522512	30522637	30522662	176
CaSNP037	SNP	Chr04	42814994	42814995	A	ATATCGATCTGCGCATTGTTAGGTC	TTGTTCTTGAGAGCAACTTGTGAAG	42814896	42814921	42815030	42815055	160
CaSNP040	SNP	Chr04	194312889	194312890	A	CAGCCATGTCAGTTATCAGTAAACC	AGCCCAATGTGAGTTTTTCTAGTTG	194312789	194312814	194312934	194312959	171
CaSNP041	SNP	Chr04	202749540	202749541	T	ACGGGCTATATGGTTCCTTCATTAA	GTTTTGCTAATTCGGGAGACATGAT	202749446	202749471	202749576	202749601	156
CaSNP230	SNP	Chr04	3866324	3866324	A	GTCAGAAAAAGTTGAAGCTGAGGTT	CTCCATTGATGATCAAGACGTTACC	3866225	3866250	3866420	3866445	221
CaSNP231	SNP	Chr04	7952712	7952712	T	CTTAACGGATCCCTGTCAACTCTAA	GGCATGTTAGTGATGATGATCTTGG	7952619	7952644	7952828	7952853	235
CaSNP232	SNP	Chr04	13600938	13600938	A	TGTTTGCGGATCAGTTATAGAGTCA	CTTGAATTCTGAAATGACTCCCCAG	13600757	13600782	13600974	13600999	243
CaSNP233	SNP	Chr04	21887970	21887970	G	CTTGACTTGGTGTTTGACGCTTTAA	ACTCAAGCTCATAATCTACCTTCCC	21887769	21887794	21887999	21888024	256
CaSNP234	SNP	Chr04	26063799	26063799	G	TAGTCGATAAACTTGTCAAATGGGC	GCCCAAATGGTCAAATTCCAATTTA	26063730	26063755	26063937	26063962	233
CaSNP236	SNP	Chr04	49966494	49966494	G	AGAGGAAACCCTAAAACTAAAGCTCT	GCTGGTAGGCATAGAAAGTACTAGA	49966383	49966409	49966545	49966570	188
CaSNP237	SNP	Chr04	55182029	55182029	A	TCCCGAGAGTTGAACTTTTAGGAAA	CTCCTACCAAAAAGTGCATAAAGGG	55181869	55181894	55182059	55182084	216
CaSNP238	SNP	Chr04	63425077	63425077	G	CTTGCCCAGGTGATATAAAACACTG	TAAGCCCCATGAAAGGAATTAACCT	63424899	63424924	63425099	63425124	226
CaSNP239	SNP	Chr04	66841333	66841333	C	CTCTTCGATGCCTCGTATTTGAAAA	TGTCACTGACAACTTGACATGAATA	66841286	66841311	66841515	66841540	255
CaSNP240	SNP	Chr04	73012602	73012602	G	TATGGCCGTTTTCCTAAACATTGTC	GTCCATCAAATTTTTGGCGATTCAC	73012503	73012528	73012643	73012668	166
CaSNP241	SNP	Chr04	88202714	88202714	T	TCCGTTATTTTTCATTTATAGCGTGA	TTTGATTAACCGCAAAACCAACAAT	88202629	88202655	88202832	88202857	229
CaSNP242	SNP	Chr04	93963230	93963230	C	CATCTTAGCTCATTTTGGTGGTAGC	GAACCATGAGTGAGCCATATCCTAT	93963192	93963217	93963424	93963449	258
CaSNP243	SNP	Chr04	100724372	100724372	G	TGGGTCATGACAAATCAGTATCAGA	TCTCCTAAGAGAGAGATGGTGTTCT	100724309	100724334	100724562	100724587	279
CaSNP244	SNP	Chr04	119678426	119678426	G	TTTTAGCTGCCGTAACTACTAGGTT	ATATTGGTGGTGGAATGGAGAAGTT	119678336	119678361	119678471	119678496	161
CaSNP245	SNP	Chr04	121603087	121603087	C	AATTGTGTCTTATGGCTCCTAAGGT	AAGACACTTTAACTTTGTGGACGAC	121603008	121603033	121603203	121603228	221
CaSNP246	SNP	Chr04	128860425	128860425	C	CCTTGGTCAAAGTTTTATGGTGGAA	CGGACTAGGAACAAAGGAAAAACAG	128860383	128860408	128860643	128860668	286
CaSNP247	SNP	Chr04	145340268	145340268	G	TACTTGGTCACTTGACATGATTTGC	GTTACATGCGTTCCCAATAACTGAT	145340172	145340197	145340370	145340395	224
CaSNP249	SNP	Chr04	153087406	153087406	C	TATGCTTTAAACAACTGTTGGGAGG	ATAAGGTCTGCCATGGTATCCTTAC	153087359	153087384	153087608	153087633	275
CaSNP250	SNP	Chr04	161538937	161538937	T	TCACAACTTGTCTTTACCCATGGTA	TAACTGATATAACATGAGCGGCTGT	161538711	161538736	161538953	161538978	268
CaSNP251	SNP	Chr04	170468907	170468907	G	GTGGGTCTGAAGGCATAAAGTCTA	GTCTAGTAGTGTTCGTACCTATCCG	170468791	170468815	170468990	170469015	225
CaSNP252	SNP	Chr04	176458872	176458872	G	GGACTAAAATGTAAAGCAGGCGTAA	AGCCGAACAGGTATATAAGGACTTT	176458797	176458822	176458959	176458984	188
CaSNP254	SNP	Chr04	186168491	186168491	G	GGACAAAAATGTGAAAAAGCTGCTAC	CTCATTTCGACCCTCAGTTTCAAAA	186168393	186168419	186168629	186168654	262
CaSNP255	SNP	Chr04	192011596	192011596	A	GGAATCTGAGGGTCACCATAACAT	CATCATTCATACCCTTAGCACATCG	192011489	192011513	192011618	192011643	155
CaSNP256	SNP	Chr04	203642782	203642782	G	GTTGATACTAGTCCATCCAGTCCAT	CTTGCTGGATGAATATATGGTTGCA	203642641	203642666	203642850	203642875	235
CaSNP257	SNP	Chr04	206394433	206394433	A	CCTTTTAGCAATTCCTCACAAGACA	ATAGGTCTGTCTTTGTTTATGCCAC	206394388	206394413	206394617	206394642	255
CaSNP258	SNP	Chr04	215029372	215029372	T	TATTGACATGTCCTTCTGCAAATCG	TCGATGTGGGAAGAGAGCATAATAG	215029303	215029328	215029428	215029453	151
CaSNP042	SNP	Chr05	1652517	1652518	A	ATGTCTATTTGGGTGGAAAAATCGG	AAACAAAAGTTTAACCGGACCCTAC	1652463	1652488	1652624	1652649	187
CaSNP044	SNP	Chr05	29437076	29437077	C	TTAGAAACACGGAAATGGAATGCTG	CGTTTAGGGCTCGTTTAGATTTGAA	29436991	29437016	29437144	29437169	179
CaSNP046	SNP	Chr05	55409771	55409772	T	TTTTGTACCTTCCATATTTCTGCATGA	TCTCAAAATACTCAAATCATGGATGCT	55409642	55409669	55409782	55409809	168
CaSNP047	SNP	Chr05	85520600	85520601	T	TCTTATCTCGTATTTCATCTTGCGC	AAGTAGAGAGGTTGTTTCCCGATTG	85520451	85520476	85520606	85520631	181
CaSNP050	SNP	Chr05	195667229	195667230	C	CGTCATTGACCTCAGAAAATACACA	GTTTCTCACCGGAAATCTCAATCTC	195667061	195667086	195667259	195667284	224
CaSNP259	SNP	Chr05	5260958	5260958	T	CTTCTAAGTCTAGGCCTGTTAGACC	TGGAATGTTGCGATACCTACAAATG	5260894	5260919	5261047	5261072	179
CaSNP260	SNP	Chr05	8470717	8470717	C	GGCTATAGCACACCTATTTTGTCTG	ATGAACGAGCCATTTTTACACCAAA	8470650	8470675	8470842	8470867	218
CaSNP261	SNP	Chr05	13540608	13540608	G	CATTGTTGTGATTCCCTAGTTGGAG	GTGGTCATACGCATAAGACTTCAGA	13540442	13540467	13540657	13540682	241
CaSNP262	SNP	Chr05	23000413	23000413	C	ATGGATGAAGATATGCTTGGGATCA	ATGATATTTCTCATCTCACCGCAGA	23000307	23000332	23000512	23000537	231
CaSNP263	SNP	Chr05	31406615	31406615	C	TTGTCCATACAAGGAAGATCATCGT	ACATGAAAATGAAGGCAATCAAGGT	31406559	31406584	31406783	31406808	250
CaSNP264	SNP	Chr05	32330585	32330585	G	GTGGCGACTCTGCGTTTAAATATAA	TCTGAAAACTTATCAAGACTCCCCA	32330518	32330543	32330674	32330699	182
CaSNP265	SNP	Chr05	43981930	43981930	T	CCAATATAACTGAACGGACAAACCA	GGAACACCCTGCCAAAAATCTAAG	43981887	43981912	43982054	43982078	192
CaSNP266	SNP	Chr05	44875271	44875271	A	TCCACTCAAAAGACGGATTTAGACT	GGTTTAACCCAATGACAATAGGGAT	44875190	44875215	44875439	44875464	275
CaSNP267	SNP	Chr05	55858687	55858687	C	GAGAAACAAGGAAGAGTTTTGAGCA	AGATTGCAAAAATGAGGGAATGTGT	55858571	55858596	55858732	55858757	187
CaSNP268	SNP	Chr05	59197892	59197892	C	AAATGGTAAGAGTGAGGCAAGTAGT	TTACTACAGGGATTCTAAGGAGGGT	59197768	59197793	59197999	59198024	257
CaSNP269	SNP	Chr05	67839778	67839778	C	CAACCTCAGGGGCATCTAAATTAAC	GATTGAGTTGGTAACGAAGTGCTAC	67839694	67839719	67839874	67839899	206
CaSNP270	SNP	Chr05	74970195	74970195	G	AGGCAACAAATACATGTAGAAGTGC	CTAGGTAAACCCATCATGAAGTCCA	74970084	74970109	74970315	74970340	257
CaSNP271	SNP	Chr05	81630859	81630859	T	AGGAAAGGACAAGCTATGAGTGATC	AAACACAGTCCAGTTTAGTCCAGTA	81630664	81630689	81630919	81630944	281
CaSNP272	SNP	Chr05	95079150	95079150	C	CTCACAACTTGCTATGGTCACATTT	CAGAATTGTCTTAAGCCCGAAAAGT	95079112	95079137	95079354	95079379	268
CaSNP273	SNP	Chr05	103325041	103325041	T	GATGACATGCGAAAGAGTTAACGAT	ACCCAACATACTTGAATCATCCTCT	103324977	103325002	103325144	103325169	193
CaSNP274	SNP	Chr05	115542181	115542181	C	TTAGAACATTCTCATGTCCCTCAGG	GCTAGCTATTTGTTTGTTTCGGGTA	115541968	115541993	115542210	115542235	268
CaSNP275	SNP	Chr05	124860905	124860905	G	AGCTGATGATATGGGCAGATACTTT	ACCAAAACATCTTCTAACGCCAATT	124860761	124860786	124860990	124861015	255
CaSNP276	SNP	Chr05	130075963	130075963	T	GGGTAGAGAAGATGCCTGAAATGTA	AATAGTCGAGCGACCTGATATGAAA	130075892	130075917	130076078	130076103	212
CaSNP277	SNP	Chr05	135392673	135392673	A	TAGCAAACTCCTCTCATTCTATGGG	CCTAGTGGCCAATATGCTGTATCTA	135392564	135392589	135392800	135392825	262
CaSNP278	SNP	Chr05	146336127	146336127	C	TCTTTTCCTCCTAAACTGTGACACT	CAGCAAACTTTGTTCTTGATGTTGG	146335901	146335926	146336145	146336170	270
CaSNP279	SNP	Chr05	150381293	150381293	T	GGGGGTTTAAGGTTCATAGAGAGTT	TGGTGAGGTCGAGAGATACTGTATC	150381212	150381237	150381383	150381408	197
CaSNP280	SNP	Chr05	156061485	156061485	G	ATGTGTTGACCATGATTATGCGAAA	CCCAGGACTCGATAGCATGTAAAAT	156061443	156061468	156061651	156061676	234
CaSNP281	SNP	Chr05	162948932	162948932	T	AGTCATCTAACCGAAATTCCCCTAA	TTGAGGGTGTGATTTCTAGTAGCAA	162948816	162948841	162949063	162949088	273
CaSNP282	SNP	Chr05	173930811	173930811	G	TACGCACCCATTTTCATTGATCTTT	GAGAAAATAAGGGTATTTGGCAGGG	173930614	173930639	173930858	173930883	270
CaSNP283	SNP	Chr05	178712903	178712903	C	AAGATTACAGTCAGGCTTCAGGTAG	AGAGTCAAACCTCTTATACCACTGC	178712730	178712755	178712991	178713016	287
CaSNP284	SNP	Chr05	191038463	191038463	T	TAAATTGGTGTCTCTCTTCCCTTCA	ACTATTTTTAACTCCCCAGTCCCAA	191038427	191038452	191038625	191038650	224
CaSNP285	SNP	Chr05	191399240	191399240	G	GGACGAGCATGTATCCTAAGAAGAA	AACTCAACACTCTTACTGGATGTCA	191399066	191399091	191399301	191399326	261
CaSNP286	SNP	Chr05	202000027	202000027	C	GGATCTCAACAGCTTGTTTTCTTCA	TTTTCGGCAACATTGGTATCGTTAA	201999980	202000005	202000109	202000134	155
CaSNP287	SNP	Chr05	206633337	206633337	T	CATTTCTCCCGTTTGACCACTTAAA	TAGTGTGGTCCATTATAGTAAGCGG	206633265	206633290	206633476	206633501	237
CaSNP288	SNP	Chr05	215775632	215775632	C	TGTTCATCAACAAGTCGATGTTACG	CTGATAAAATAGTCGAGGTGCACAC	215775545	215775570	215775744	215775769	225
CaSNP289	SNP	Chr05	216721798	216721798	G	GTACGGAAAGGAAAAATAAGCCACT	TTTGTAGTATTAAAATGGCGGGGTG	216721730	216721755	216721903	216721928	199
CaSNP052	SNP	Chr06	388508	388509	A	CTGTTTAGAGTAGGCCGATCGATAT	GAGTGGCCTAGTATGGGACTTTTTA	388463	388488	388604	388629	167
CaSNP053	SNP	Chr06	15889098	15889099	G	CTCGGGTCCTACTATTCTATGGGAT	AATAGCACACCAATTTGGCCTAAAA	15888987	15889012	15889122	15889147	161
CaSNP054	SNP	Chr06	29923116	29923117	T	GAAATGAGGATGTTGCGTTTGTTG	CAAGTCTTTCACACCTACACACTG	29923081	29923105	29923240	29923264	184
CaSNP058	SNP	Chr06	183853828	183853829	A	CAGGGAGCCCTTTTTATATCAGCTA	CCAGAAGGTATGTTGATTCAAGTCA	183853734	183853759	183853865	183853890	157
CaSNP059	SNP	Chr06	200161574	200161575	C	GTTCTTTATCTTCAGAGGCCACAAG	ACTCCCTCCACATAAGTAGCCTATA	200161485	200161510	200161613	200161638	154
CaSNP290	SNP	Chr06	3230034	3230034	C	CATTCAATCGAAAAAGCCGATCAAC	GTCAGGTAGAACAACCATTCGATTC	3229957	3229982	3230144	3230169	213
CaSNP291	SNP	Chr06	10288845	10288845	C	TGACTGTGAGAGAAGCACATTATCA	CTTGAATGTATGTGATGTAGGTGCC	10288759	10288784	10288899	10288924	166
CaSNP292	SNP	Chr06	15584470	15584470	G	GCTAAAAATTGACCGAGGAATGCTA	TAAATGGACCGTACAGAGATGATCC	15584315	15584340	15584532	15584557	243
CaSNP293	SNP	Chr06	23276419	23276419	G	GACAGTGAACCACAATTGATGAAGT	ATGAAACATGAAAAACCACCATCCA	23276308	23276333	23276551	23276576	269
CaSNP294	SNP	Chr06	27917338	27917338	A	ATGTCTCATACGTCTTCCTGTTGAA	CATCAATCAACTCTGGTATTGGTGG	27917105	27917130	27917354	27917379	275
CaSNP295	SNP	Chr06	37104778	37104778	A	AGTACAAATTCCAATGGCGAAGTTT	GTCACCAGCATCTGCATATCCA	37104562	37104587	37104789	37104811	250
CaSNP296	SNP	Chr06	38396294	38396294	C	TATTTTCCACTCCCCTATCCTCTCT	CCACATACCTCAAGATTGGAGACAT	38396101	38396126	38396340	38396365	265
CaSNP297	SNP	Chr06	48033899	48033899	A	CCAGAACTCACTTTCTATCTCGACT	TGAGTTATCTTTCCAACAATACCCG	48033726	48033751	48033969	48033994	269
CaSNP298	SNP	Chr06	54296052	54296052	A	ACCAAGCATAAAACCAAACTGTTCT	TTTCAAGACGATGAGAATGCTTGAG	54295993	54296018	54296171	54296196	204
CaSNP299	SNP	Chr06	58720150	58720150	T	CCAACTTAGAACTGGAAGACCCTTA	TGACTAAAGTTGTCCAGGGTAAGAG	58720015	58720040	58720162	58720187	173
CaSNP300	SNP	Chr06	64892657	64892657	G	TATCTATGGGTAGCTTGTTTCAGGG	CACCAATCTCAAAAGCCATAACCTT	64892608	64892633	64892800	64892825	218
CaSNP301	SNP	Chr06	76183667	76183667	A	ATCAAAAGCAGACACATAACCACAG	TAATGTTTTCTAAGCTCTTCGCGTG	76183486	76183511	76183699	76183724	239
CaSNP302	SNP	Chr06	78793451	78793451	C	ACATTTGTATAGGGACTGAGCCATT	CTCGACGTAGATTTCAGATCTGAGT	78793341	78793366	78793548	78793573	233
CaSNP303	SNP	Chr06	84318075	84318075	C	CAATGATATCACCTGGAGCTTTCAC	AATAAGAGAAAACAGGATCGGTGGT	84317980	84318005	84318154	84318179	200
CaSNP304	SNP	Chr06	89758327	89758327	T	AATTTCAAGTCTCCAATTGGTGCAT	ATTAGGGTATTTATAAGGCTCCCGG	89758195	89758220	89758439	89758464	270
CaSNP305	SNP	Chr06	100506583	100506583	C	CACCACGAGGATAAATGGAAATCAC	AGCCATTTGTGTATAAAAGGGCAAA	100506363	100506388	100506598	100506623	261
CaSNP306	SNP	Chr06	105638578	105638578	G	GACAGATCCATCAACAATGACAGAA	CATGGATCCCCCTGTACTTACTATG	105638530	105638555	105638760	105638785	256
CaSNP307	SNP	Chr06	114714885	114714885	A	CTTAGCCGGTGTTTACTACCTTTTT	TCCCTTCACTCAGTCTTATTTGAGG	114714791	114714816	114715038	114715063	273
CaSNP308	SNP	Chr06	125904243	125904243	T	TTTTCATTGTTCACTTCCGGTTCAT	AAAGAAAAGTCAACATGCCCAAGTT	125904137	125904162	125904386	125904411	275
CaSNP309	SNP	Chr06	127598063	127598063	G	TTTGGCTTGCAAGAGTTTACCATAG	CATGCGCTAAGAAACCATCTTCTAT	127597917	127597942	127598174	127598199	283
CaSNP310	SNP	Chr06	139254927	139254927	A	AAGGAATTAAGAGGGGAGACTCAAC	AAACCTTTAGTTATTGGGAGTGGGT	139254849	139254874	139255039	139255064	216
CaSNP311	SNP	Chr06	141577133	141577133	A	GAAATCACGTTGTCACCTTAGTTGT	GAGAAGTGTCTTCCCATGTAAGACT	141576935	141576960	141577171	141577196	262
CaSNP312	SNP	Chr06	147974940	147974940	C	CAATGAGATCTCTCTTTCTTCCCCA	ATTCATCAATATACACCCCACGACT	147974856	147974881	147975109	147975134	279
CaSNP313	SNP	Chr06	157246293	157246293	C	CTCTTTCCCACTCCGGTGATAATG	GAAAAAGGAGATTGGAGTAGCGAAG	157246192	157246216	157246408	157246433	242
CaSNP314	SNP	Chr06	165277873	165277873	C	GGATCATCACTTCCACCATCACTTC	GAGGGTTATGGAAGGGAAAGGATAA	165277836	165277861	165278061	165278086	251
CaSNP315	SNP	Chr06	175592141	175592141	A	GGGGAAGGTTCTTGACATTGAAATT	TCTCAAACATTTCTCTCAGAGCAGA	175592040	175592065	175592268	175592293	254
CaSNP316	SNP	Chr06	182445858	182445858	T	TCTATCCATCTTTAAAGGGGAACGG	GTTTGAGTGGGTTTCCTTATAAGCT	182445738	182445763	182445889	182445914	177
CaSNP317	SNP	Chr06	189951139	189951139	G	GACCACCAGAAATGGCATTTTTAGA	GGTATCGCTTTGGTATTCTTCACTG	189951062	189951087	189951250	189951275	214
CaSNP318	SNP	Chr06	195327062	195327062	A	CCAAACGAGGAGTAGTGACTAGAAA	GGATTATTTCAAAAGCCTTGGACCA	195326990	195327015	195327243	195327268	279
CaSNP319	SNP	Chr06	202214409	202214409	C	ATTTCTTTGACTGAGAGTGCACATG	AAACTTTTCAAGACTCGAACTGCAT	202214361	202214386	202214508	202214533	173
CaSNP320	SNP	Chr06	206543453	206543453	G	GCCAAATCAGCTAATCAACTCAAGA	AGGAAAAGAGAGATCGGGATTGAAA	206543332	206543357	206543515	206543540	209
CaSNP321	SNP	Chr06	216250584	216250584	G	GGGTTCTCGTTAAATTCGTTGACAT	TCCTACACAACCCACTAATCACAAT	216250471	216250496	216250710	216250735	265
CaSNP060	SNP	Chr07	3942086	3942087	A	TTTTTGTGAAAAATCGGTGTGCTAT	ATTTAGTTGACCTGAAAATGCCCC	3942054	3942079	3942228	3942252	199
CaSNP061	SNP	Chr07	101332262	101332263	G	TCCGTTTCAACCATGGTAGTAACTC	TGTGAAGGTCTAAGCGATGATCAAT	101332128	101332153	101332295	101332320	193
CaSNP062	SNP	Chr07	110735031	110735032	C	CCCTTTTCTTTTTCCTGCTTCTGAA	CTACATACTGCGGGTATCAAAAGTG	110734935	110734960	110735053	110735078	144
CaSNP064	SNP	Chr07	193860404	193860405	G	TTTGCAACTTACCACTGACTACTCT	GAGTAATGTTGGAGAAGCTAAGTCG	193860357	193860382	193860491	193860516	160
CaSNP322	SNP	Chr07	5665316	5665316	A	CAATTCGCGAGGTTCAATAACAGTA	ACAGCTATGCTCATGTTGTTTTTCA	5665218	5665243	5665395	5665420	203
CaSNP323	SNP	Chr07	9083302	9083302	C	AGAATGGTTCGTCGATCAGGATATT	GAAAATAGGTCTCATCCTGTTCACG	9083250	9083275	9083417	9083442	193
CaSNP324	SNP	Chr07	13011309	13011309	T	CCTCCTAGGACTTCTCCTTGAAAAA	TCAGCTCTTTCGGATTCTTCAGTTA	13011117	13011142	13011349	13011374	258
CaSNP325	SNP	Chr07	23101342	23101342	G	GGTTCTTGTGCCTGTAAAAAGCTAT	AGCTTTTGAATGGTTCATTGACCAT	23101218	23101243	23101442	23101467	250
CaSNP326	SNP	Chr07	31168410	31168410	C	GCATGCATTATGGTCATAACTTTGC	TCTTCCGTATCCCTTGAGCAATAAA	31168209	31168234	31168433	31168458	250
CaSNP327	SNP	Chr07	32110062	32110062	C	ATTGTTTTTGGAACTATGGTCCACC	ACCATGTGACACAACTTAACCAAAA	32109996	32110021	32110224	32110249	254
CaSNP328	SNP	Chr07	42223751	42223751	T	CCCTAGCCTATTATCAGTGGTGTAC	AAAAAGGTACAGGTTCTGCTAAAGC	42223686	42223711	42223815	42223840	155
CaSNP330	SNP	Chr07	66471948	66471948	T	TAGTGTTAGCAGTACCCAAACAAAC	GGCGACCAAACTAAGCTAAAAGATA	66471819	66471844	66471975	66472000	182
CaSNP331	SNP	Chr07	72383750	72383750	C	TGGCAAAAGTTTCGGGATGTATTAC	TCCTTAACCACATAACTAGGCACTC	72383582	72383607	72383777	72383802	221
CaSNP332	SNP	Chr07	77992119	77992119	G	GCAGTAATCACACATGCTCCATAAA	CCAGAGTCCGAGTATGGTATTTTCA	77992043	77992068	77992290	77992315	273
CaSNP333	SNP	Chr07	82895962	82895962	C	ACAATTGAGAAATAAAGGGATGGCG	TATATGTCCACGATTATGGGGCATT	82895926	82895951	82896065	82896090	165
CaSNP334	SNP	Chr07	97951831	97951831	T	AGGAAAAAGGAGATGGGATTAACGT	AATGGCGACTCTACTGGGGATATTA	97951668	97951693	97951903	97951928	261
CaSNP335	SNP	Chr07	105544685	105544685	G	GCAGCATATTTTGGTTTGCATCTTC	TTTTCTTAAACGGGCTGGTTTAGAC	105544491	105544516	105544745	105544770	280
CaSNP336	SNP	Chr07	114844716	114844716	C	GTGGACCAGATATGGGATTTACTGA	TTTTACTCAGAACTAACCGAAACGC	114844613	114844638	114844800	114844825	213
CaSNP337	SNP	Chr07	116712866	116712866	C	ACAGTTGACTAACATGTTGCATCAG	TGTAATAGATGAATCAGCTGTTGGG	116712680	116712705	116712942	116712967	288
CaSNP338	SNP	Chr07	120247362	120247362	C	GCTACATAGCCCAAGTAAAGCTTTT	GAATGGATGGAAGCTCAACACTTAA	120247133	120247158	120247397	120247422	290
CaSNP340	SNP	Chr07	145283970	145283970	C	TCTTCTGTTTGTGAGATTTGACCTT	GTGCGTCGCTAGCTAAATTAAACTA	145283922	145283947	145284057	145284082	161
CaSNP341	SNP	Chr07	153677049	153677049	G	AAGAGGAGTAGTTTTTCTGAGTGGG	ATACCCAATGAAGAAGACCACAGAA	153676884	153676909	153677113	153677138	255
CaSNP342	SNP	Chr07	158884622	158884622	C	GCACACAGGAAATTAGAAACAGGAC	GCCCACCAAACTATAGGAAATTGAA	158884495	158884520	158884635	158884660	166
CaSNP343	SNP	Chr07	168806388	168806388	G	AGGATCCACAAAAGTACCTTGATCA	TTACGGTCATACTACCTTGTCTGAC	168806231	168806256	168806478	168806503	273
CaSNP344	SNP	Chr07	176524550	176524550	C	GCCTGGACTGAAGAGTATAAAGTCT	TGTTAGCAGTGTCCGAATGAATCTA	176524477	176524502	176524725	176524750	274
CaSNP345	SNP	Chr07	182339170	182339170	C	CTCCGACCCCATACAAAATACAATG	GGTCTTCTTTCAAGGCAAGTTGATT	182339047	182339072	182339289	182339314	268
CaSNP346	SNP	Chr07	188481156	188481156	C	CCGCCATATTGTTGCTGAAGATAAT	CCAGGAGAGAATCTGGGTACTTATG	188481120	188481145	188481324	188481349	230
CaSNP347	SNP	Chr07	197011483	197011483	C	GATTTCGAAATCACTCAAGCGATCT	GTTTGCATTTGGGAATTTTGGGATC	197011409	197011434	197011593	197011618	210
CaSNP348	SNP	Chr07	200417614	200417614	T	CTGCTGAATGTATCACTTGCTGAAT	CCAAATGCATTATAACGTGACGAGA	200417540	200417565	200417777	200417802	263
CaSNP349	SNP	Chr07	204158338	204158338	A	TTGTTTGGCTTTACAAAGAGATGCT	GCTTTCGTTCGTACAATGATCATGT	204158212	204158237	204158452	204158477	266
CaSNP350	SNP	Chr07	212301249	212301249	G	CCTATATCTGTCACTCCTTGAAGGG	TATGTTGCCGACATTGAATCTTACG	212301201	212301226	212301377	212301402	202
CaSNP351	SNP	Chr07	218720305	218720305	C	GACAGAATTATTCGACCTGCTGAAG	TAAGCGATGCTATAGCTTAACGTCT	218720267	218720292	218720461	218720486	220
CaSNP067	SNP	Chr08	119957941	119957942	C	GCCACATAAGGGGTCACATAAGATA	TGACCCCACAACTCTTCTTTCTAAG	119957907	119957932	119958079	119958104	198
CaSNP068	SNP	Chr08	126315482	126315483	A	TATCACGATGCATCATTGGAAAAGG	CTAAATCACACTCGTCCCTTTCAGT	126315408	126315433	126315516	126315541	134
CaSNP069	SNP	Chr08	140042041	140042042	T	GACTCGAAGTGCTTACCTACCTATT	AAATTAGTTGACTCTGCGTCTGTTG	140041885	140041910	140042056	140042081	197
CaSNP070	SNP	Chr08	147458068	147458069	T	AAAAATCCCCTCACAATTTCGGTTT	TGTCTCCTCCAATGGTTCAAATTTG	147458032	147458057	147458201	147458226	195
CaSNP352	SNP	Chr08	1714705	1714705	C	GCCCAATTGATTTTCGTTCAAAAACA	AATCGGTGTGCTATTACCCATGATT	1714624	1714650	1714858	1714883	260
CaSNP353	SNP	Chr08	2564763	2564763	T	TACCCCAAAAATCGTAGGCTATTGA	GTGGGCCTAAAATTGACCAGTTTAT	2564654	2564679	2564792	2564817	164
CaSNP354	SNP	Chr08	11442091	11442091	A	TTCCCTTCTTTCAGTATTCAGTCGT	GGTTCATTCGAGTGAAATCCCAAAT	11441923	11441948	11442185	11442210	288
CaSNP355	SNP	Chr08	14415261	14415261	A	ACTTAGGAGAGAGTTCCACATTGAC	ACTCCTTTCTAAGTTGGGGTGTTAA	14415107	14415132	14415327	14415352	246
CaSNP356	SNP	Chr08	23658632	23658632	G	TAGCCACCTACCAATTAAAGGATGT	AGCTCTATTGTCTTCAACCACATGA	23658552	23658577	23658786	23658811	260
CaSNP357	SNP	Chr08	26186691	26186691	A	AAAGTGTTGTCCTTACTGTACATGC	AAAAGGGTGATACAAACATCCAAGG	26186506	26186531	26186745	26186770	265
CaSNP358	SNP	Chr08	39427283	39427283	T	GAACAAAACGCCAATTGGTTTCTTT	GTAATTTGGGTGACATCCGTTATCC	39427205	39427230	39427443	39427468	264
CaSNP359	SNP	Chr08	43227667	43227667	G	TGATCCCAAAAGACAGAGGCTATAG	CATTAGACAAAGTCAACACAAGGGC	43227467	43227492	43227685	43227710	244
CaSNP360	SNP	Chr08	44461762	44461762	T	AGCCGCTGGATAAGATAAATTAGCT	ATTCCTCAAAGGTTGGTTCAGGTAA	44461670	44461695	44461914	44461939	270
CaSNP361	SNP	Chr08	47925652	47925652	A	GAAGTCGATATCTCCATTCAGTCCA	CCACCTATAGTGCAACTCTTACCAT	47925610	47925635	47925734	47925759	150
CaSNP362	SNP	Chr08	57175278	57175278	A	TGTTTCTCTAGTAAGGGAGATGGGA	AAGAAGATTTGGGATACATTGAGCC	57175145	57175170	57175379	57175404	260
CaSNP364	SNP	Chr08	63577715	63577715	T	ACGAGAATAGAATTGCCAAGCATTT	ACTAGCCCTACACCAACACATTTTT	63577611	63577636	63577740	63577765	155
CaSNP365	SNP	Chr08	70072794	70072794	T	GTGAGGGTTGATGAGGTAGTTAAGA	TACGCCATTATGGATGAATTAGGGT	70072710	70072735	70072854	70072879	170
CaSNP366	SNP	Chr08	80857941	80857941	A	ACTAGATAGCAGGAAGGGAATCAAC	AAGTCACCACACCTGAAATAACCTT	80857881	80857906	80858093	80858118	238
CaSNP368	SNP	Chr08	101058336	101058336	G	TAAGCTACCTTTCCTAAATGGCAGA	CAGTAGTAGGGCTAGACCTAGTGTT	101058300	101058325	101058524	101058549	250
CaSNP369	SNP	Chr08	107584189	107584189	C	CTCCCCAAAACTTAGTTACCACCTA	CATCTTGCTGATCTCTTCCTTTGTC	107584062	107584087	107584270	107584295	234
CaSNP370	SNP	Chr08	116480422	116480422	A	CGCCTAAACTTTCCTAAGTCTACCT	CACAACTAAGTGTTCTTTGTCTCCC	116480229	116480254	116480455	116480480	252
CaSNP371	SNP	Chr08	122461344	122461344	C	CCCAAATGGCCACGACTATTAAAAT	CAAAACAGCACAAAAGGGACATTTC	122461210	122461235	122461354	122461379	170
CaSNP372	SNP	Chr08	127328423	127328423	G	TAATATCGTAGGATGCAGTGGTGTT	CCTCAATCGAGTGTTCAAAAAGTGA	127328374	127328399	127328540	127328565	192
CaSNP373	SNP	Chr08	129884687	129884687	G	ATCATCCCTATTCTGTAACCCGATG	TAGATATCACCAATGGAGTGTGGTG	129884580	129884605	129884731	129884756	177
CaSNP374	SNP	Chr08	136522431	136522431	T	ATCCAAATCTCCAGCACGTATAAGA	TACAAAACCCTAATTTCCTCCTCCC	136522305	136522330	136522542	136522567	263
CaSNP375	SNP	Chr08	143080073	143080073	T	CTCCACCTTCTTCTTCTTCTGATCA	AGGCTCAAGAAAGAAGAGAGACTTT	143080006	143080031	143080183	143080208	203
CaSNP376	SNP	Chr08	144208854	144208854	T	ATTTTCCCAGGAATCAAAGGCAAAT	TGGAGGGAATAGGGCATTTACTAAG	144208771	144208796	144208979	144209004	234
CaSNP377	SNP	Chr08	147365517	147365517	A	TTCAGCTCATCTCTCTTCACTCTTC	TTCCAGTGATTGATCTCTCAACACT	147365473	147365498	147365682	147365707	235
CaSNP378	SNP	Chr08	148317265	148317265	G	ACTCTTCTAGAATGTTCCGGTTCAA	GCCTTAATGCAATCCTCGAATAACA	148317225	148317250	148317383	148317408	184
CaSNP379	SNP	Chr08	151075544	151075544	T	AGTACCGTCTCATAATGCACTTGG	GATTGAATAATCTCGGACTAGGGGT	151075499	151075523	151075747	151075772	274
CaSNP074	SNP	Chr09	68126386	68126387	G	GACCAACCCTAGTCCAATCGTATTA	GTACACCCTTGGACAATATTGTTGG	68126308	68126333	68126445	68126470	163
CaSNP075	SNP	Chr09	83904130	83904131	C	CTATCGCGCTGTGTCACAAAAATTT	TTTTAGTAAGACAGTGTGCCACTTG	83904035	83904060	83904162	83904187	153
CaSNP077	SNP	Chr09	107622000	107622001	T	TGATGTTTCCTAAATATTTGACGCGA	AATCATTCTTCGATTACCACAACCA	107621946	107621972	107622102	107622127	182
CaSNP081	SNP	Chr09	212666535	212666536	T	CTTACTGGGCCGATTTCCTTAGG	GAGGGGGTGTAATGGAGAATATACC	212666503	212666526	212666648	212666673	171
CaSNP082	SNP	Chr09	227332841	227332842	C	ATATCCTCTACCCTTTTACCCCTCT	CGTAGCAATGAAACAACTACGAAAC	227332785	227332810	227332941	227332966	182
CaSNP381	SNP	Chr09	15311279	15311279	A	GGATTGGATGGCCGAGAATAAAAAT	TGAGTGGTACAAGGACAATGTAAGT	15311144	15311169	15311373	15311398	255
CaSNP382	SNP	Chr09	24475138	24475138	A	AGACTTAATGTCCCTATGCAACACT	CACCGGAATTTAGTGGCATTAAGAG	24475093	24475118	24475301	24475326	234
CaSNP383	SNP	Chr09	31346119	31346119	G	ATGCCTATGACTGTTTCTCTTTGCT	GGCCTACAACAGAATTATTCCCTTG	31345988	31346013	31346202	31346227	240
CaSNP384	SNP	Chr09	34402840	34402840	T	CAAAACTTACCCACGACATGCTATT	ATTCACCATCTCCAAATCCCACTAT	34402639	34402664	34402883	34402908	270
CaSNP385	SNP	Chr09	38715787	38715787	G	CACACACTAGGGTTTAGTAGGGAAA	ACATCCATCAAGCAATATCGTTTCC	38715684	38715709	38715914	38715939	256
CaSNP386	SNP	Chr09	45016041	45016041	C	CAGGCAATGGGATGTTTATCGTTAG	GAAAACTTTAGTTGAAAGATGCGCA	45015936	45015961	45016154	45016179	244
CaSNP387	SNP	Chr09	52833725	52833725	A	CAGTCCCCGATATATCAGTTCCTTT	AATTTCGACTGGAACTTCTTCACAG	52833583	52833608	52833768	52833793	211
CaSNP388	SNP	Chr09	59169906	59169906	A	CCACATTGGTAAAAACACGTCTTCT	CCCTCAATATCAGGATCATTCGTCT	59169853	59169878	59170037	59170062	210
CaSNP389	SNP	Chr09	65026847	65026847	T	TTTTGGAATTTTTGGAACGCGTTTT	AAAATGCCCTGGAAAAACTGTAGAG	65026790	65026815	65026991	65027016	227
CaSNP390	SNP	Chr09	73663317	73663317	G	CGATCTTCACTATTCTCTCCCACTT	CATACACATACACACCAACACACAA	73663260	73663285	73663434	73663459	200
CaSNP391	SNP	Chr09	81645320	81645320	C	TTCAGCCCTTCTAATCCAAAGTTCT	TTCTCAATCTTTTAGGGCCCAAATT	81645105	81645130	81645357	81645382	278
CaSNP392	SNP	Chr09	84510244	84510244	A	GTAAACCACCACTCACTTCTATCCT	AAACGGGACTAAGAAAAGTATGGGA	84510203	84510228	84510347	84510372	170
CaSNP393	SNP	Chr09	93952861	93952861	T	GTCTCAGATGCTATTCATTGTCAGC	AGTACATTGGAATAAGGGGTTGCTA	93952746	93952771	93952992	93953017	272
CaSNP394	SNP	Chr09	96512260	96512260	C	AAACGTACCATTAACCATGTTAGCC	TAGCAGTGATGTAAGCTTTAGGTGT	96512087	96512112	96512308	96512333	247
CaSNP395	SNP	Chr09	107592856	107592856	C	GTTTGGGAATCATTAGGTGTCGATC	TAGATTTCTTGACAGTGTGGAAGCT	107592795	107592820	107592940	107592965	171
CaSNP396	SNP	Chr09	109882172	109882172	T	CGCAGATCAAGTTCCAAACATCATA	GGATGAGCCAAGAAATAACAACGAA	109882018	109882043	109882244	109882269	252
CaSNP397	SNP	Chr09	121881729	121881729	A	GTCAGACTCCCTAGGACATCTTTAA	TCCAGTATTGTGGTCATTTTGATCG	121881522	121881547	121881739	121881764	243
CaSNP398	SNP	Chr09	128150856	128150856	G	ATACACCCTACCAAACGACTTTTTC	AAAGGATGAGAAGGAGTTGCATAGT	128150704	128150729	128150926	128150951	248
CaSNP399	SNP	Chr09	141892579	141892579	C	TCGAAAAACTTGGTTAACAGGCATT	CTACGAAAATGGTCAAAACGAGGAA	141892397	141892422	141892644	141892669	273
CaSNP400	SNP	Chr09	151428697	151428697	C	ATCCCCGCTAGTATATCAGGTAGAA	TGAAAGTCAGGAAGTATGAGCATCA	151428543	151428568	151428707	151428732	190
CaSNP401	SNP	Chr09	159624438	159624438	T	AAGCATTTGCCACAGAATTCAAGTA	TTGCTTTAAGAGGCGAATTTTCCTT	159624376	159624401	159624624	159624649	274
CaSNP402	SNP	Chr09	168742511	168742511	T	TAAAATCCTCATGTTTTGGGCAAGT	GTGGTCTAATGCTATGCTTCTTTCC	168742336	168742361	168742586	168742611	276
CaSNP403	SNP	Chr09	173273797	173273797	A	AAGCTTAAGGGTAGAGATGTGTAGC	CCAATCACTTCCTCCACAAAATACC	173273629	173273654	173273882	173273907	279
CaSNP404	SNP	Chr09	180169525	180169525	A	TCATAGGTTGGTTGAACTGCATAGA	AAACCTTCCCTAAACCTTTTGTTGA	180169405	180169430	180169553	180169578	174
CaSNP405	SNP	Chr09	192690342	192690342	A	TGCATGAACAATACTGGTTAACTGAC	TCCACAGTTTCATGTTACAGCATTT	192690162	192690188	192690373	192690398	237
CaSNP406	SNP	Chr09	209762845	209762845	T	TGGCTAGCTGTTTTCTCAATATTGG	AACCCAAGGCTAAAGTTGAACATTC	209762627	209762652	209762872	209762897	271
CaSNP407	SNP	Chr09	216398056	216398056	G	AAACATGAGGAACAGAAAACAGCTT	AGCTGACAAGAAGAAGATTGAGGAT	216397847	216397872	216398088	216398113	267
CaSNP408	SNP	Chr09	217103982	217103982	A	GGCAAGCCTATGGGTATGTATGATA	TAGGCTCAACACATCAGGATCTAAG	217103854	217103879	217104051	217104076	223
CaSNP409	SNP	Chr09	228938922	228938922	C	TCTATAAGAGATGACGAGAGCTTGG	AGAGGTATTTATGGAGGTGCTCAAG	228938818	228938843	228939041	228939066	249
CaSNP410	SNP	Chr09	234883424	234883424	C	TCACAGCTTCTCCATGTGTAAATCT	AGAGTCCGAAAGATGTGTACAAGAA	234883373	234883398	234883577	234883602	230
CaSNP411	SNP	Chr09	236847338	236847338	A	GGATATTGTTGGTCCTGAGCTATCT	ATCTTGTCATTACGGACTCTGTGAA	236847260	236847285	236847479	236847504	245
CaSNP083	SNP	Chr10	1684877	1684878	A	AAATCGGTGTGCTATATAGTCCACA	GCCCACCTACGAAACCGTTAG	1684718	1684743	1684916	1684937	220
CaSNP085	SNP	Chr10	49575961	49575962	G	ATACCAGTCACAACATCGGGTG	AACAATATCCGTATGCTAGATGGGG	49575891	49575913	49576064	49576089	199
CaSNP086	SNP	Chr10	59842082	59842083	A	GACAGGACTTTCAAACTTCTTAGGAA	TTTAGTACTCATAGCAGGTACCAGC	59841992	59842018	59842122	59842147	156
CaSNP087	SNP	Chr10	90296558	90296559	C	CTTTGGGTGGACTTCCGATGTAATA	GGAAATTACAAGTCAAAAGCCCACT	90296513	90296538	90296734	90296759	247
CaSNP089	SNP	Chr10	128106918	128106919	G	TTTGATATTGGGTTCGTGTGAAGTG	CTCAATACAGCTTAACTCCGTCAAG	128106789	128106814	128106948	128106973	185
CaSNP090	SNP	Chr10	133308217	133308218	C	CGCCATTCCCTAATTTCCCAATTAT	GAGAAAGGGACTAACTGAGTAACGT	133308112	133308137	133308276	133308301	190
CaSNP093	SNP	Chr10	194298972	194298973	C	TCAGATTCGGGAATAGCTATCAGAT	CCATAGTAGTCACACAAGCCTCTAA	194298832	194298857	194298992	194299017	186
CaSNP412	SNP	Chr10	658548	658548	C	GCGTGTAGGTTGAACAACATTCTAA	CTGCTGTATCGATGTTCTGAACTTC	658397	658422	658601	658626	230
CaSNP413	SNP	Chr10	2097561	2097561	A	CTACAAGTGCAGCAAGAATAGCTAG	CCATTGCGTACATGATATCTTACGG	2097500	2097525	2097706	2097731	232
CaSNP414	SNP	Chr10	9970420	9970420	A	GGGATTGCAGAAAATGACACTTGTA	CACAAATCCAGTCAATGCCTCAATA	9970316	9970341	9970516	9970541	226
CaSNP415	SNP	Chr10	19410956	19410956	G	GGTGATTCTCTTCCTATGGAATTGC	TCAACTTTAAATCTGATGGTAGCCC	19410743	19410768	19411001	19411026	284
CaSNP416	SNP	Chr10	21922334	21922334	T	ACCTTGAACACAATTGCACATGTAT	ACTGACCTGAGAAACATTAGTCACA	21922127	21922152	21922373	21922398	272
CaSNP417	SNP	Chr10	23077426	23077426	C	TCTTTTTAGAACAGCCACAACCATC	AAAAATCAAAACCTGTCCGAGAACA	23077208	23077233	23077447	23077472	265
CaSNP418	SNP	Chr10	32973874	32973874	G	AGAAAGCTACTGGAATCTGCACTAT	CTATCAGATTCCTCCAACTCACTCA	32973775	32973800	32974015	32974040	266
CaSNP419	SNP	Chr10	36173140	36173140	A	TCACCCCTATTAAAGCCCTTTAACA	GTTCTTGAGCTTTATGGATGGAAGA	36173037	36173062	36173220	36173245	209
CaSNP420	SNP	Chr10	40639382	40639382	T	TCAATGCTGTCAAGTAAATCCATGC	GAGAATGTGCAGAGATACCATTTGG	40639241	40639266	40639439	40639464	224
CaSNP421	SNP	Chr10	44592923	44592923	T	GTGTCCCCAAAAGAAAATAGTGAGG	AACGAAACTCAGTAATTCAGTCCAG	44592861	44592886	44593095	44593120	260
CaSNP422	SNP	Chr10	59560253	59560253	G	CCAAATTTCCCCAACACACTAGAAA	AAGACAAGGGCCTACATTGAGTTAT	59560070	59560095	59560283	59560308	239
CaSNP423	SNP	Chr10	61013794	61013794	C	ACATTTGGATACTTGGACTCCATGG	AACTATTTGATCTTTTCCCACAGCC	61013758	61013783	61013989	61014014	257
CaSNP424	SNP	Chr10	76785550	76785550	G	ATGTTGCTAACGTTATGCTTAAGGG	CTGCCATACAATACACACATGCTAC	76785343	76785368	76785601	76785626	284
CaSNP425	SNP	Chr10	127746603	127746603	C	TTAGGAGACGTTGGTTGTCCTATTT	CTTCCAAAAATCCACCGAATCTCAT	127746460	127746485	127746642	127746667	208
CaSNP426	SNP	Chr10	130962949	130962949	A	ATGCCAAAGAGGATAGTACAGACTC	GCAATTCATCTTGAATGTTGTTGCA	130962879	130962904	130963024	130963049	171
CaSNP427	SNP	Chr10	135250264	135250264	A	TATTTTCGAGCCACAGAGAGTAACA	ATCCACTTCTTTGATGTCCTTGAGA	135250196	135250221	135250425	135250450	255
CaSNP428	SNP	Chr10	142350528	142350528	G	TGGATTTCATAGTCTGCTAGGGTTT	AACCTACCTAGATTTTGAACTCCCT	142350412	142350437	142350671	142350696	285
CaSNP429	SNP	Chr10	149873545	149873545	A	AATCATTGAAGACTTCAGCAACAGG	AGAGCAAGAGAATGTCAAGAGAGTT	149873418	149873443	149873668	149873693	276
CaSNP430	SNP	Chr10	153694692	153694692	C	AGATTTTATTTCCAACCATCCCGAC	CTAATCAAGTCAAATAGCCATCGCG	153694639	153694664	153694848	153694873	235
CaSNP431	SNP	Chr10	154311198	154311198	C	TTTGTAACACTCCGAACTTTTAGGC	CACGATTGCACAAAAATGACGATAG	154311042	154311067	154311291	154311316	275
CaSNP432	SNP	Chr10	156704172	156704172	G	TAATCAGCCAGCAGTTAGTCAGTAG	CTGAGACATGATACATGAACTGGGT	156704132	156704157	156704325	156704350	219
CaSNP433	SNP	Chr10	158668829	158668829	G	TTTGTGGTAGGAAACTCGTAGGATT	CCAATCTCGGGTTGTTTCTTGAAAT	158668740	158668765	158668950	158668975	236
CaSNP434	SNP	Chr10	159524603	159524603	T	AGGCTTACTATGGGAGATAGGGTTA	TCCTCAGTAAGCTGTAACTGTTTCA	159524540	159524565	159524738	159524763	224
CaSNP435	SNP	Chr10	167665421	167665421	C	AACAAACATGGAAGGTCAAGTGTTT	GCAAGCAAGCATCCTATACAAGATT	167665287	167665312	167665440	167665465	179
CaSNP436	SNP	Chr10	176721740	176721740	G	TTATGTTGGGGTTCATTAACAAGGC	GCTACGTGTTTACAGTTTTTCCTCT	176721577	176721602	176721794	176721819	243
CaSNP438	SNP	Chr10	190898329	190898329	A	GATTTCCACTGCTCAAATTGGAAGA	CTCCCTAAAGAGCAGTTGGAAAAAG	190898231	190898256	190898457	190898482	252
CaSNP440	SNP	Chr10	199766928	199766928	A	ATCTTTTGGTTGAAAAAGGGGTCTG	AGGTTAGGCTAAATTCAAGAGCTCA	199766846	199766871	199767067	199767092	247
CaSNP441	SNP	Chr10	200178729	200178729	C	TAGCTTATGCCACTCATACGTTCTT	TTTTTCTCCATGGTCCCCTTACTAG	200178595	200178620	200178831	200178856	262
CaSNP442	SNP	Chr10	201449222	201449222	A	AGCAACAAGGTTAAGAAGGTGAAAG	TGAAAGAGAAGGACAATACCGAGTT	201449142	201449167	201449393	201449418	277
CaSNP443	SNP	Chr10	202586423	202586423	A	GAAAGGGAGAATTTGACATCAGCAA	GCGCAAATGATACTATCTTGAAGCT	202586317	202586342	202586518	202586543	227
CaSNP094	SNP	Chr11	7376328	7376329	C	TAACACACCGATTTGGCTTGAAAAT	GTCAAACAGGCAAAATAGCGTCTAT	7376251	7376276	7376463	7376488	238
CaSNP095	SNP	Chr11	20394748	20394749	A	CCATATTCAAACTATCTGGTGCTCG	TAGCTGATCCTAGAGCAAGTATGAG	20394665	20394690	20394837	20394862	198
CaSNP097	SNP	Chr11	83162468	83162469	T	GGAACTCTCAATGACAATCCATTCG	ATTTATATGTTCCCAGGTGCAGAGG	83162438	83162463	83162541	83162566	129
CaSNP098	SNP	Chr11	103670456	103670457	G	ACTGAGCAACTGTATCTGACAAACT	GGTGATGCGATATTGACACCCTTC	103670270	103670295	103670513	103670537	268
CaSNP100	SNP	Chr11	126086474	126086475	G	GTCATATTTAGTGCACGAAGGGAAG	GATGGTAACTGACACTGTACTGGAA	126086442	126086467	126086580	126086605	164
CaSNP101	SNP	Chr11	147712069	147712070	C	GCACACTACCTCAAGTATATGTTACC	AAGGTAATTGTGCGGAACATATGTT	147712035	147712061	147712209	147712234	200
CaSNP104	SNP	Chr11	187264564	187264565	A	ACTTGCAAGTCTGGTTCTGATGATA	CATATCATAAGTCCTGCATCGGC	187264500	187264525	187264676	187264699	200
CaSNP445	SNP	Chr11	4270738	4270738	T	TTGTATGCTATAGCCCATGATGTTG	GCTCAGGTCGATTTTTGAGATACAG	4270673	4270698	4270825	4270850	178
CaSNP446	SNP	Chr11	7366092	7366092	C	CTTCCGAAGCATCTCAACCTTATTC	ACCCTGCATCAGAATCCTATATGAC	7366050	7366075	7366270	7366295	246
CaSNP447	SNP	Chr11	14545487	14545487	A	ACATCTTGTCCTTACTAGTGTCTCG	ACTGATAACTGAGTGACTGTGTTTG	14545330	14545355	14545559	14545584	255
CaSNP448	SNP	Chr11	22913496	22913496	G	TTTTGGAAGAAGAATGTTTACGCGA	TATCCTGCGAGGGGTTTATATCAAG	22913420	22913445	22913572	22913597	178
CaSNP449	SNP	Chr11	33687754	33687754	A	GCACCTTATTACCTTTCGTAGTTCG	AACTTCTCCCCCATTACAAAAACAC	33687553	33687578	33687777	33687802	250
CaSNP450	SNP	Chr11	38454845	38454845	G	AGTTTATCAGCTTTCCAGGTTAGGT	ACCTCTACTTTCAGATCGTAGACTG	38454802	38454827	38454947	38454972	171
CaSNP451	SNP	Chr11	49492361	49492361	T	TAGTATTGTCGTGTGGCTATTTTGC	TCTTCACCTCACTGTACAACAACAT	49492275	49492300	49492526	49492551	277
CaSNP452	SNP	Chr11	52241684	52241684	C	GGGTATTCATAACCCCCAGTACTC	ATTGTAATCCTACTCCATGTTTCCA	52241501	52241525	52241763	52241788	288
CaSNP453	SNP	Chr11	62103343	62103343	C	ACAAACGCTAAAGATTTGCAGGTTA	TATGAAAATCTAGGAGGCTGCGTAA	62103191	62103216	62103367	62103392	202
CaSNP454	SNP	Chr11	67469793	67469793	G	TAGTTATTGTGATTGCGGTTTGAGG	GGATAAGGTTTGAGCCTCTTAAGAG	67469721	67469746	67469869	67469894	174
CaSNP455	SNP	Chr11	71261876	71261876	C	TCACAATTCCCCTCTCTTCTGAATT	TGTATTGATTGATGAGATTCGGGGA	71261820	71261845	71261990	71262015	196
CaSNP456	SNP	Chr11	82652886	82652886	C	GTGCCACTCCATTGTATTTGTGTTA	AATAGAGAAGTGGAGAAAGTGGACC	82652844	82652869	82653034	82653059	216
CaSNP457	SNP	Chr11	84750315	84750315	T	TATCTAGAAGGAGCATCAATGGCAG	ATGTTCAATGCAATCCTTCGTGAAT	84750123	84750148	84750376	84750401	279
CaSNP458	SNP	Chr11	89976476	89976476	G	GAGGATTTGTGGAACAACTTTAGGT	TCCATAACCATGACTAACCCAAGAA	89976393	89976418	89976587	89976612	220
CaSNP459	SNP	Chr11	105969145	105969145	A	ACTGAGTTCATAAGACCATGGAGTT	TCCCCATGTATGTACAAGTTATTCCT	105969005	105969030	105969247	105969273	269
CaSNP460	SNP	Chr11	109110617	109110617	T	ACCTAAACTATTGAAAGGATGGGGA	TTCAGTCGACTCAAGGTATGCTAAT	109110581	109110606	109110774	109110799	219
CaSNP461	SNP	Chr11	115500062	115500062	A	GAGATTCAAGTTCCTCAAGCTAAGG	TGGCAAATCTCAAAATCTCATGCAT	115499979	115500004	115500204	115500229	251
CaSNP462	SNP	Chr11	123890831	123890831	G	AACTAATAAAAGCGGGAGTAGACGT	AAATCCAGCCTATTAGAGCTCAGAG	123890786	123890811	123890969	123890994	209
CaSNP463	SNP	Chr11	131094536	131094536	T	GTTGTCAGCCAAGAACAAATGACTA	CCTTAATTCATGCCTCGCCTTTTAT	131094390	131094415	131094613	131094638	249
CaSNP464	SNP	Chr11	150668532	150668532	T	CCTTGACAGGATCTTTGGCATAATC	AGTGTTCAAATTTGTTGGGTGTACT	150668434	150668459	150668567	150668592	159
CaSNP465	SNP	Chr11	156398939	156398939	G	TCTCCACCTTCTTAAATTCCCTCTG	ACAGCCAGGATAAACACTTTGAAAA	156398792	156398817	156398998	156399023	232
CaSNP466	SNP	Chr11	161517829	161517829	C	TAGAAACGGAGAAAAGGAGGAGAAG	TAAAACAGGACAAAGACATTGGCTC	161517609	161517634	161517841	161517866	258
CaSNP467	SNP	Chr11	167937878	167937878	T	CTTTCAACGAAGATAAGTCGGGATG	GGTTCAAGCCTTGGAGTAACTAGTA	167937761	167937786	167937951	167937976	216
CaSNP468	SNP	Chr11	175345341	175345341	C	CTAACTCAGCATAACCGACTCCTAA	TAAGGGGGAGGATGTTGTTTAGTTT	175345280	175345305	175345500	175345525	246
CaSNP469	SNP	Chr11	181523758	181523758	A	GCTAACTGAAACTATATCGCTTCGC	ATCGATATCAAATTCGCCCAAATCC	181523611	181523636	181523819	181523844	234
CaSNP470	SNP	Chr11	184735578	184735578	T	AGAAAGATGACCCACAAAGTGTAGA	AGCAGGGCTAGACACATTAGTAAAT	184735433	184735458	184735671	184735696	264
CaSNP471	SNP	Chr11	202164668	202164668	G	AGCAATGATCCTTGTTCACGAAATT	ACTCTACAGTAGCTGGCACAAATTA	202164482	202164507	202164732	202164757	276
CaSNP472	SNP	Chr11	204372665	204372665	G	AACTCTGCAACATCTCTTTTCATCC	GAAAAGCAAGACAAGGATCTCAGTC	204372597	204372622	204372834	204372859	263
CaSNP473	SNP	Chr11	215934856	215934856	C	TCACATACCGTTTGTACTTTGGTTG	GAATCATCTTCATAGCCCACAAGTC	215934744	215934769	215935002	215935027	284
CaSNP474	SNP	Chr11	219764673	219764673	C	GGGATGAAAGTCGGTCTTAGTGAT	ATGGACCGAACTATCTCATGATGTT	219764576	219764600	219764794	219764819	244
CaSNP108	SNP	Chr12	19018670	19018671	T	GGACTTCCTTTTCAAGCTAGCATTT	CTTGTACTTTGTTTGTTGCACATGG	19018597	19018622	19018734	19018759	163
CaSNP109	SNP	Chr12	40630040	40630041	T	TTTTCTCTTTCGCACAAGTGTAAGG	TGGATTTGGAAACCATTAACAACGA	40629990	40630015	40630191	40630216	227
CaSNP110	SNP	Chr12	157503920	157503921	T	CCGAAGCTTGGTCTCCAGT	GACAATATCAACAAATCCAACGCAA	157503836	157503855	157504038	157504063	228
CaSNP112	SNP	Chr12	181587490	181587491	A	GCAAATACATTGATTTTCCCGACGA	GTTTTATGAGTTTTTCGGCGAAGTG	181587375	181587400	181587541	181587566	192
CaSNP114	SNP	Chr12	209409124	209409125	T	AAAAGAGGGAGATTGTTAGCATCCT	TCATGATCTTCGTCGATTGCATTTT	209409051	209409076	209409168	209409193	143
CaSNP475	SNP	Chr12	2221387	2221387	T	AATTGGGTGTCAGTTTCAGTGATTC	GCTGTATACAGTGAGAAATTCAGCT	2221289	2221314	2221523	2221548	260
CaSNP476	SNP	Chr12	12229238	12229238	C	ACGTAACGACAGATGAGGTTAAAGA	CAAATCCTAACTCAGCCTCAATCAC	12229063	12229088	12229268	12229293	231
CaSNP477	SNP	Chr12	12891963	12891963	G	CAACTTTAACACTCCTCTCAAGCTG	TACTCCGACGACATTCACTACTTTT	12891917	12891942	12892098	12892123	207
CaSNP478	SNP	Chr12	19460854	19460854	G	AACTTATATTGAAGGGGAGCCTTGG	GGCACAAGAAGCAAGATTAGTAACA	19460787	19460812	19461037	19461062	276
CaSNP479	SNP	Chr12	26942266	26942266	T	AGTCAAACGCATGTTACTCATTGTT	ATCCTCCAGATGCCATAGAACAAAT	26942080	26942105	26942315	26942340	261
CaSNP480	SNP	Chr12	37954467	37954467	C	TGGAGGAAGGGTAAAGGTGATAATG	ACCAACCATAAACAACTGTCACAAA	37954336	37954361	37954560	37954585	250
CaSNP481	SNP	Chr12	42271754	42271754	T	AATCTCATGCCTGCTATGGAAAATG	CAATGAAAGTCCAACACCTGTGTAA	42271612	42271637	42271765	42271790	179
CaSNP482	SNP	Chr12	47939551	47939551	G	ATCAAGTCCATGAAGGCTACTTAGG	ATCAACTTAAGGGTGCTAGCTTCTT	47939478	47939503	47939630	47939655	178
CaSNP483	SNP	Chr12	53702848	53702848	C	TCATGCTGATGATGAGTTCTAGACA	TTAAGATGTACCATGAATTGCGGGA	53702799	53702824	53702990	53703015	217
CaSNP484	SNP	Chr12	59519388	59519388	G	TGTTATCAACTTGAGACCCTCCAAT	GAGGGTGGAATTCAAAATGGCTATT	59519263	59519288	59519495	59519520	258
CaSNP485	SNP	Chr12	68376932	68376932	G	AAGTTTACTGGTGCATCACTAGCTA	AAGCTAGGAAAAAGTACGGGGTATT	68376853	68376878	68376997	68377022	170
CaSNP486	SNP	Chr12	75701363	75701363	C	AACAACTAGGATTCTGGACTTCTCC	CATCTACCCTCTCGAATTTCCACTA	75701261	75701286	75701447	75701472	212
CaSNP487	SNP	Chr12	80104847	80104847	C	GTTCCACAGTGTTCTTCTACCTAGT	CCTGATCTCGGAATACCATATCGAA	80104614	80104639	80104861	80104886	273
CaSNP488	SNP	Chr12	91889277	91889277	T	GTTTGTTAGGAAACGATCATAGGCC	AGGGCCATAATAGGTTCATTGTCTT	91889143	91889168	91889289	91889314	172
CaSNP489	SNP	Chr12	108277804	108277804	T	ATTTGTTTTAAATGGACCGCAGATG	TGGCCAAAAATCATACAAGACAACA	108277701	108277726	108277895	108277920	220
CaSNP491	SNP	Chr12	134188534	134188534	G	TCGATGGAAAGCTTATTCAATGCTC	CCCCAACTGTTCATCCTAACATTTC	134188486	134188511	134188694	134188719	234
CaSNP492	SNP	Chr12	137396112	137396112	T	AAATTTGGGATGCAGTAAATGACGT	TAGAGTGCCTTCTTCAGTTTACACA	137396012	137396037	137396165	137396190	179
CaSNP493	SNP	Chr12	147294671	147294671	T	CCACATAGGTTGCAGCTTAAGTATG	ATTTGCACAGATACAAAACGGTCAT	147294531	147294556	147294697	147294722	192
CaSNP494	SNP	Chr12	149103302	149103302	T	TATTCAACCCAAAAGTAGACGTCCT	GGTGATATGAAAGGGGTAGAGTTGT	149103220	149103245	149103422	149103447	228
CaSNP495	SNP	Chr12	151528097	151528097	A	GAGCTAAGACCAAGTGATTCGTCTA	CTGGCTTACAGCTCTTCACTAAAAG	151527950	151527975	151528137	151528162	213
CaSNP496	SNP	Chr12	152246650	152246650	T	AAGTGGGAGATATTGCATTACTCGT	CCTTGTCTATGACCTGGAAAATTGG	152246441	152246466	152246677	152246702	262
CaSNP497	SNP	Chr12	158502495	158502495	C	CCAAAGTATAGGGGTTCTTCCTCAA	AGTTTAAATAAACCCTTGGGCTCAA	158502327	158502352	158502552	158502577	251
CaSNP498	SNP	Chr12	165351877	165351877	A	GAGATTCCAGTCGTTCAAAACAGTC	AGAAGAACTGTTACCTTGAGCTTGA	165351829	165351854	165352028	165352053	225
CaSNP499	SNP	Chr12	170311091	170311091	T	AGTGTCAGTTGTTATGTTTCATGCA	CCTATAGTATAAGACTCCACAGCGC	170311039	170311064	170311178	170311203	165
CaSNP500	SNP	Chr12	173696480	173696480	T	CACACAAGCGATTCAAGATTGATCT	TTAGGGCATATGGTTGTGCGTTATA	173696345	173696370	173696567	173696592	248
CaSNP501	SNP	Chr12	179860988	179860988	T	TGAATCACAAAATTAGGGGTTTGGG	TACATCTAAAAGAGGTTGTGCATCG	179860805	179860830	179861046	179861071	267
CaSNP502	SNP	Chr12	186649128	186649128	T	TGTCCTTAAGCTCAAAGTGTGGATA	TGTGGTTTCTATGCCTTGTTTTGTT	186649092	186649117	186649221	186649246	155
CaSNP503	SNP	Chr12	194962598	194962598	G	CCTAGTCATCAAAGTTTCCTTGCAA	ACCTCTACCATGAAATTCGGTGTAT	194962510	194962535	194962660	194962685	176
CaSNP506	SNP	Chr12	210488241	210488241	C	TATATGTCAGTGCCAGGATAAAGCA	TTCTGGACGAAAGATGGAATACTGT	210488114	210488139	210488366	210488391	278
CaSNP507	SNP	Chr12	218502203	218502203	T	CTTTCTTATTCCAAGCTGATCCACC	GGAAAAAGCAAGATGGTGGATCTAG	218502163	218502188	218502311	218502336	174
CaSNP508	SNP	Chr12	227151317	227151317	A	GGCTTGTTGAAGACACGGTTAATTA	TGACCGTCATTAGTACATCTGCTAG	227151166	227151191	227151339	227151364	199
CaSNP509	SNP	Chr12	229707918	229707918	A	TTTACTTCTCGCGTTAATTTCTCGG	TACTCCTGTCAACATCTGTCCAATT	229707764	229707789	229707950	229707975	212
