# Supplementary material for: Optimized Pepper Target SNP-Seq Applied in Population Structure and Genetic Diversity Analysis of 496 Pepper (Capsicum spp.) Lines
Source: Genes (Basel). 2024 Feb 7;15(2):214. doi: 10.3390/genes15020214 (PMC10887817; doi:10.3390/genes15020214)
Supplement: Supplementary file 1 [file genes-15-00214-s001.zip › Table S4.xlsx]

## Sheet: Sheet1
Table S4. Genotyping of 496 pepper lines by 425 perfect SNPs
ID	Chrom	Position	Position	alleles	alleleNum	MissRate	ObservedHete	GeneticDiversity	MAF	PIC	inbreedingCoefficient	143_4	17_y76_6	18_121	18_122	18_123	18_125	18_126	18_127	18_128	18_131	18_132	18_134	18_139	18_142	18_143	18_147	18_149	18_150	18_154	18_155	18_157	18_158	18_161	18_162	18_163	18_164	18_165	18_167	18_168	18_171	18_173	18_174	18_175	18_177	18_180	18_181	18_182	18_183
CaSNP127	Chr01	844081	844081	G/C	2	0	0.0081	0.4911	0.4335	0.3705	0.9835	C/C	G/G	C/C	C/C	C/C	C/C	C/C	C/C	C/C	C/C	C/C	C/C	G/G	C/C	G/G	C/C	G/G	C/C	G/G	C/C	C/C	C/C	C/C	C/C	G/G	G/G	G/G	C/C	C/C	C/C	C/C	C/C	G/G	C/C	G/G	G/G	G/G	G/G
CaSNP128	Chr01	8875709	8875709	A/G	2	0	0.0081	0.3626	0.2379	0.2969	0.9777	G/G	G/G	A/A	A/A	A/A	A/A	A/A	A/A	A/A	A/A	A/A	A/A	G/G	A/A	A/A	A/A	A/A	A/A	A/A	A/A	A/A	G/G	A/A	A/A	A/A	A/A	A/A	A/A	A/A	A/A	A/A	A/A	G/G	A/A	G/G	A/A	A/A	G/G
CaSNP129	Chr01	15532623	15532623	G/A	2	0	0.0081	0.3868	0.2621	0.312	0.9791	A/A	G/G	A/A	A/A	A/A	A/A	A/A	A/A	A/A	A/A	A/A	A/A	A/A	A/A	A/A	A/A	A/A	A/A	A/A	A/A	A/A	A/A	A/A	A/A	A/A	A/A	A/A	A/A	A/A	A/A	A/A	A/A	A/A	A/A	A/A	A/A	A/A	A/A
CaSNP130	Chr01	25463972	25463972	G/T	2	0.0222	0.0103	0.4595	0.3577	0.3539	0.9776	G/G	T/T	T/T	T/T	T/T	T/T	T/T	T/T	T/T	T/T	T/T	T/T	T/T	T/T	T/T	T/T	T/T	T/T	T/T	T/T	T/T	T/T	G/G	T/T	T/T	T/T	T/T	T/T	T/T	G/G	T/T	T/T	G/G	T/T	T/T	T/T	G/G	G/G
CaSNP131	Chr01	28877963	28877963	T/C	2	0.0181	0.0123	0.4569	0.3532	0.3525	0.9731	C/C	T/T	C/C	C/C	C/C	C/C	C/C	C/C	C/C	C/C	C/C	C/C	C/C	C/C	C/C	C/C	C/C	T/T	C/C	C/C	C/C	C/C	C/C	C/C	C/C	C/C	C/C	C/C	C/C	C/C	C/C	C/C	-	C/C	C/C	C/C	C/C	T/T
CaSNP132	Chr01	33898511	33898511	T/C	2	0.0222	0.0021	0.2543	0.1495	0.2219	0.9917	T/T	T/T	T/T	T/T	T/T	T/T	T/T	T/T	T/T	T/T	T/T	T/T	T/T	T/T	T/T	T/T	T/T	T/T	T/T	T/T	T/T	T/T	T/T	T/T	T/T	T/T	T/T	T/T	T/T	C/C	T/T	T/T	C/C	T/T	T/T	T/T	T/T	C/C
CaSNP133	Chr01	44319946	44319946	C/T	2	0	0.0222	0.2983	0.1825	0.2538	0.9256	C/C	C/C	C/C	C/C	C/C	C/C	C/C	C/C	C/C	C/C	C/C	C/C	C/C	C/C	C/C	C/C	C/C	C/C	C/C	C/C	C/C	C/C	C/C	C/C	C/C	C/C	C/C	C/C	C/C	C/C	C/C	C/C	C/C	C/C	C/C	C/C	C/C	T/T
CaSNP134	Chr01	50300370	50300370	A/G	2	0	0.006	0.4809	0.4022	0.3653	0.9875	A/A	A/A	A/A	G/G	G/G	A/A	G/G	A/A	G/G	A/A	G/G	G/G	G/G	G/G	G/G	A/A	G/G	A/A	G/G	G/G	G/G	A/A	G/G	G/G	G/G	G/G	A/A	G/G	G/G	G/G	A/A	G/G	A/A	G/G	A/A	G/G	G/G	A/A
CaSNP135	Chr01	55900155	55900155	C/T	2	0	0.004	0.4964	0.4577	0.3732	0.9919	T/T	C/C	T/T	C/C	C/C	C/C	T/T	T/T	C/C	T/T	T/T	C/C	T/T	C/C	C/C	C/C	T/T	T/T	T/T	C/C	T/T	T/T	C/C	C/C	C/C	C/C	C/C	C/C	C/C	T/T	C/C	C/C	T/T	T/T	T/T	T/T	C/C	T/T
CaSNP136	Chr01	61559725	61559725	A/G	2	0.002	0.0061	0.4856	0.4152	0.3677	0.9874	G/G	G/G	A/A	A/A	A/A	A/A	A/A	G/G	A/A	G/G	A/A	A/A	G/G	A/A	G/G	A/A	A/A	A/A	A/A	G/G	A/A	A/A	A/A	A/A	G/G	G/G	A/A	A/A	A/A	A/A	G/G	A/A	G/G	A/A	G/G	G/G	A/A	G/G
CaSNP004	Chr01	64927233	64927233	C/T	2	0.004	0.0061	0.3517	0.2277	0.2899	0.9827	T/T	C/C	T/T	T/T	T/T	T/T	T/T	T/T	T/T	T/T	T/T	T/T	T/T	T/T	T/T	T/T	T/T	T/T	T/T	T/T	T/T	T/T	T/T	T/T	T/T	T/T	T/T	T/T	T/T	T/T	T/T	T/T	C/C	T/T	T/T	T/T	T/T	T/T
CaSNP137	Chr01	68073310	68073310	T/C	2	0	0.004	0.4543	0.3488	0.3511	0.9912	C/C	C/C	T/T	T/T	T/T	T/T	T/T	C/C	T/T	C/C	T/T	T/T	C/C	T/T	T/T	T/T	T/T	T/T	T/T	T/T	T/T	T/T	T/T	T/T	T/T	T/T	T/T	T/T	T/T	T/T	T/T	T/T	T/T	T/T	C/C	C/C	T/T	T/T
CaSNP138	Chr01	74729845	74729845	A/G	2	0	0.0141	0.4767	0.3921	0.3631	0.9704	A/A	A/A	A/A	A/A	A/A	A/A	A/A	A/A	A/A	A/A	A/A	A/A	A/A	A/A	G/G	G/G	A/A	A/A	A/A	G/G	A/A	A/A	A/A	A/A	A/A	A/A	A/A	A/A	A/A	G/G	A/A	A/A	G/G	A/A	A/A	A/A	A/A	A/A
CaSNP139	Chr01	76478116	76478116	A/C	2	0	0.0282	0.459	0.3569	0.3537	0.9386	A/A	C/C	A/A	A/A	A/A	A/A	A/A	A/A	A/A	A/A	A/A	A/A	A/A	A/A	C/C	A/A	A/A	A/A	A/A	C/C	A/A	A/A	A/A	A/A	A/A	A/A	A/A	A/A	A/A	C/C	A/A	A/A	A/A	A/A	A/A	A/A	A/A	C/C
CaSNP005	Chr01	78446633	78446633	T/C	2	0	0.004	0.2919	0.1774	0.2493	0.9863	C/C	T/T	C/C	C/C	C/C	C/C	C/C	C/C	C/C	C/C	C/C	C/C	C/C	C/C	C/C	C/C	C/C	C/C	C/C	C/C	C/C	C/C	C/C	C/C	C/C	C/C	C/C	C/C	C/C	C/C	C/C	C/C	C/C	C/C	C/C	C/C	C/C	C/C
CaSNP140	Chr01	83585068	83585068	G/A	2	0.004	0.0202	0.496	0.4555	0.373	0.9593	A/A	G/G	A/A	A/A	A/A	A/A	A/A	A/A	A/A	A/A	A/A	A/A	A/A	A/A	A/A	A/A	A/A	A/A	A/A	G/G	A/A	G/G	A/A	A/A	A/A	A/A	A/A	A/A	A/A	G/G	A/A	A/A	A/A	A/A	A/A	A/A	A/A	G/G
CaSNP141	Chr01	89652406	89652406	G/T	2	0	0.0202	0.4974	0.4637	0.3737	0.9594	T/T	G/G	T/T	T/T	T/T	T/T	T/T	G/G	T/T	G/G	T/T	T/T	G/G	T/T	T/T	T/T	T/T	T/T	T/T	G/G	T/T	T/T	T/T	T/T	T/T	T/T	T/T	T/T	T/T	G/G	T/T	T/T	G/G	T/T	G/G	T/T	T/T	G/G
CaSNP142	Chr01	95679809	95679809	C/T	2	0.002	0.0141	0.4964	0.4576	0.3732	0.9716	T/T	C/C	T/T	T/T	T/T	T/T	T/T	C/C	T/T	C/C	T/T	T/T	C/C	T/T	T/T	T/T	T/T	T/T	T/T	C/C	T/T	C/C	T/T	T/T	T/T	T/T	T/T	T/T	T/T	C/C	T/T	T/T	C/C	T/T	C/C	C/C	T/T	C/C
CaSNP143	Chr01	102081824	102081824	G/T	2	0	0.0363	0.354	0.2298	0.2914	0.8975	G/G	G/G	G/G	G/G	G/T	G/G	G/G	G/G	T/T	G/G	G/G	T/T	G/G	G/G	G/G	G/G	T/T	G/G	T/T	G/G	G/G	G/G	G/G	G/G	G/G	G/G	T/T	G/G	G/G	G/G	G/G	T/T	G/G	T/T	G/G	G/G	G/G	G/G
CaSNP144	Chr01	119048166	119048166	C/T	2	0.002	0.004	0.2486	0.1455	0.2177	0.9839	C/C	C/C	C/C	C/C	C/C	C/C	C/C	C/C	C/C	C/C	C/C	C/C	C/C	C/C	C/C	C/C	C/C	C/C	C/C	T/T	C/C	T/T	C/C	C/C	C/C	C/C	C/C	C/C	C/C	T/T	C/C	C/C	C/C	C/C	C/C	C/C	C/C	T/T
CaSNP145	Chr01	125556955	125556955	C/T	2	0.004	0.0101	0.4998	0.4909	0.3749	0.9798	T/T	C/C	T/T	T/T	T/T	T/T	T/T	C/C	T/T	C/C	T/T	T/T	C/C	T/T	T/T	T/T	T/T	T/T	T/T	C/C	T/T	C/C	T/T	T/T	T/T	T/T	T/T	T/T	T/T	C/C	T/T	T/T	C/C	T/T	C/C	C/C	T/T	C/C
CaSNP006	Chr01	128314154	128314154	A/G	2	0	0.0282	0.4863	0.4173	0.3681	0.942	A/A	G/G	A/A	A/A	A/G	A/A	A/A	A/A	G/G	A/A	A/A	G/G	A/A	A/A	A/A	A/A	G/G	A/A	G/G	G/G	A/A	G/G	A/A	A/A	A/A	A/A	G/G	A/A	A/A	G/G	A/A	G/G	A/A	G/G	A/A	A/A	A/A	G/G
CaSNP146	Chr01	128315695	128315695	A/G	2	0.002	0.0242	0.4816	0.404	0.3656	0.9498	A/A	G/G	A/A	A/A	A/G	A/A	A/A	A/A	G/G	A/A	A/A	G/G	A/A	A/A	A/A	A/A	G/G	A/A	G/G	G/G	A/A	G/G	A/A	A/A	A/A	A/A	G/G	A/A	A/A	G/G	A/A	G/G	A/A	G/G	A/A	A/A	A/A	G/G
CaSNP147	Chr01	140798926	140798926	G/C	2	0	0.006	0.3303	0.2087	0.2757	0.9818	G/G	C/C	G/G	G/G	G/G	G/G	G/G	G/G	G/G	G/G	G/G	G/G	G/G	G/G	G/G	G/G	G/G	G/G	G/G	G/G	G/G	G/G	G/G	G/G	G/G	G/G	G/G	G/G	G/G	G/G	G/G	G/G	G/G	G/G	G/G	G/G	G/G	G/G
CaSNP148	Chr01	149174516	149174516	G/A	2	0.0101	0.0081	0.4883	0.4236	0.3691	0.9834	A/A	G/G	A/A	A/A	A/A	A/A	A/A	A/A	A/A	A/A	A/A	A/A	A/A	A/A	A/A	A/A	A/A	A/A	A/A	G/G	A/A	G/G	A/A	A/A	A/A	A/A	A/A	A/A	A/A	G/G	A/A	A/A	G/G	A/A	A/A	A/A	A/A	G/G
CaSNP150	Chr01	163777057	163777057	T/C	2	0.0282	0.0083	0.3977	0.2739	0.3186	0.9791	T/T	T/T	T/T	C/C	C/C	C/C	T/T	T/T	C/C	T/T	C/C	C/C	T/T	C/C	C/C	T/T	C/C	T/T	C/C	C/C	T/T	T/T	C/C	C/C	C/C	T/T	C/C	T/T	C/C	C/C	T/T	C/C	T/T	C/C	T/T	T/T	T/T	T/T
CaSNP007	Chr01	165812020	165812020	A/G	2	0	0.0302	0.4061	0.2833	0.3236	0.9256	G/G	A/A	G/G	G/G	G/G	G/G	G/G	G/G	G/G	G/G	G/G	G/G	G/G	G/G	G/G	G/G	G/G	G/G	G/G	G/G	G/G	G/G	G/G	G/G	G/G	G/G	G/G	G/G	G/G	G/G	G/G	G/G	A/A	G/G	G/G	G/G	G/G	G/G
CaSNP008	Chr01	172306324	172306324	G/A	2	0.002	0.0263	0.3578	0.2333	0.2938	0.9265	A/A	A/A	A/A	A/A	A/A	A/A	A/A	A/A	A/A	A/A	A/A	A/A	A/A	A/A	A/A	A/A	A/A	A/A	A/A	A/A	A/A	A/A	A/A	A/A	A/A	A/A	A/A	A/A	A/A	A/A	A/A	A/A	G/G	A/A	A/A	A/A	A/A	A/A
CaSNP151	Chr01	184105106	184105106	G/A	2	0.0101	0.0061	0.474	0.3859	0.3617	0.9871	G/G	G/G	A/A	A/A	A/A	A/A	A/A	G/G	G/G	G/G	G/G	A/A	G/G	A/A	A/A	A/A	A/A	G/G	A/A	A/A	A/A	A/A	A/A	A/A	A/A	A/A	A/A	A/A	A/A	A/A	A/A	A/A	G/G	A/A	A/A	G/G	G/G	G/G
CaSNP152	Chr01	186329370	186329370	G/A	2	0	0.004	0.4312	0.3145	0.3382	0.9907	G/G	G/G	A/A	A/A	A/A	A/A	A/A	G/G	G/G	G/G	G/G	G/G	G/G	A/A	A/A	A/A	A/A	G/G	A/A	A/A	A/A	A/A	A/A	A/A	A/A	A/A	A/A	A/A	A/A	A/A	A/A	A/A	G/G	G/G	A/A	G/G	G/G	G/G
CaSNP153	Chr01	193522372	193522372	T/C	2	0	0.0121	0.4677	0.373	0.3583	0.9741	T/T	T/T	C/C	C/C	C/C	C/C	C/C	T/T	T/T	T/T	T/T	T/T	T/T	C/C	C/C	C/C	C/C	C/C	C/C	C/C	C/C	C/C	C/C	C/C	C/C	C/C	C/C	C/C	C/C	C/C	C/C	C/C	T/T	C/C	C/C	T/T	C/C	T/T
CaSNP154	Chr01	200347590	200347590	T/A	2	0.002	0.0182	0.4788	0.397	0.3642	0.962	T/T	T/T	T/T	A/A	A/T	A/A	A/A	T/T	T/T	T/T	A/A	A/A	T/T	A/A	A/T	A/A	A/A	A/A	A/A	T/T	A/A	T/T	A/A	A/A	T/T	T/T	A/A	A/A	A/A	T/T	A/A	T/T	T/T	A/A	T/T	T/T	T/T	T/T
CaSNP156	Chr01	213319306	213319306	G/A	2	0	0.006	0.4537	0.3478	0.3508	0.9868	A/A	G/G	A/A	A/A	A/A	A/A	A/A	A/A	A/A	A/A	A/A	A/A	A/A	A/A	A/A	A/A	A/A	A/A	A/A	A/A	A/A	A/A	A/A	A/A	A/A	A/A	A/A	A/A	A/A	A/A	A/A	A/A	G/G	A/A	A/A	A/A	A/A	G/G
CaSNP157	Chr01	218589462	218589462	C/T	2	0.0242	0.0062	0.4944	0.4473	0.3722	0.9875	T/T	C/C	C/C	T/T	T/T	T/T	T/T	T/T	T/T	T/T	T/T	T/T	T/T	C/C	C/C	T/T	C/C	T/T	C/C	T/T	C/C	T/T	C/C	C/C	T/T	T/T	T/T	T/T	C/C	T/T	T/T	C/C	C/C	T/T	T/T	T/T	T/T	C/C
CaSNP010	Chr01	223108292	223108292	C/T	2	0	0.004	0.4052	0.2823	0.3231	0.9901	T/T	C/C	T/T	T/T	T/T	T/T	T/T	T/T	T/T	T/T	T/T	C/C	T/T	T/T	T/T	T/T	T/T	C/C	T/T	T/T	T/T	C/C	T/T	T/T	T/T	T/T	T/T	T/T	T/T	T/T	T/T	T/T	T/T	T/T	T/T	T/T	T/T	C/C
CaSNP158	Chr01	223648952	223648952	T/G	2	0	0.0101	0.4873	0.4204	0.3686	0.9793	T/T	T/T	G/G	G/G	G/G	G/G	G/G	T/T	T/T	T/T	T/T	G/G	T/T	G/G	G/G	G/G	G/G	G/G	G/G	G/G	G/G	G/G	G/G	G/G	G/G	G/G	T/T	G/G	G/G	G/G	G/G	G/G	G/G	G/G	T/T	T/T	T/T	G/G
CaSNP159	Chr01	231333076	231333076	C/T	2	0	0.0302	0.4998	0.4909	0.3749	0.9396	C/C	C/C	T/T	T/T	T/T	T/T	T/T	C/C	C/C	C/C	C/C	C/C	C/C	T/T	T/T	T/T	T/T	T/T	T/T	T/T	T/T	C/C	T/T	T/T	T/T	T/T	T/T	T/T	T/T	T/T	T/T	T/T	C/C	T/T	C/C	C/C	C/C	C/C
CaSNP160	Chr01	240157944	240157944	T/A	2	0.0141	0.0123	0.4965	0.4581	0.3732	0.9752	T/T	T/T	A/A	A/A	A/A	A/A	A/A	A/A	A/A	A/A	A/A	A/A	A/A	A/A	A/A	A/A	A/A	A/A	A/A	A/A	A/A	A/A	A/A	A/A	A/A	A/A	A/A	A/A	A/A	A/A	A/A	A/A	T/T	A/A	T/T	A/A	T/T	T/T
CaSNP161	Chr01	246402372	246402372	G/A	2	0.0101	0.0061	0.5	0.498	0.375	0.9878	A/A	G/G	A/A	A/A	A/A	A/A	A/A	G/G	G/G	A/A	G/G	G/G	G/G	A/A	G/G	A/A	A/A	A/A	A/A	A/A	A/A	G/G	A/A	A/A	A/A	A/A	A/A	A/A	A/A	G/G	G/G	G/G	G/G	A/A	A/A	A/A	G/G	G/G
CaSNP162	Chr01	252010020	252010020	G/A	2	0.0081	0.0041	0.4018	0.2785	0.3211	0.9898	A/A	A/A	G/G	G/G	G/G	A/A	G/G	A/A	A/A	A/A	A/A	A/A	A/A	A/A	A/A	G/G	A/A	G/G	A/A	G/G	A/A	A/A	G/G	G/G	G/G	G/G	G/G	G/G	G/G	A/A	A/A	A/A	A/A	G/G	A/A	A/A	A/A	A/A
CaSNP163	Chr01	259477428	259477428	C/A	2	0.0222	0.0041	0.4738	0.3856	0.3616	0.9913	C/C	C/C	A/A	C/C	C/C	C/C	C/C	C/C	A/A	A/A	C/C	C/C	C/C	C/C	C/C	C/C	C/C	A/A	C/C	C/C	C/C	C/C	C/C	C/C	A/A	A/A	C/C	C/C	C/C	C/C	C/C	C/C	A/A	C/C	A/A	C/C	C/C	C/C
CaSNP164	Chr01	269578286	269578286	C/T	2	0	0.0161	0.5	0.498	0.375	0.9678	T/T	C/C	T/T	T/T	T/T	T/T	C/C	T/T	T/T	T/T	T/T	T/T	T/T	T/T	T/T	C/C	T/T	C/C	T/T	C/C	T/T	T/T	C/C	T/T	C/C	C/C	C/C	C/C	T/T	T/T	T/T	T/T	C/C	T/T	T/T	T/T	T/T	C/C
CaSNP166	Chr01	280802346	280802346	C/T	2	0.0222	0.0103	0.4652	0.368	0.357	0.9779	T/T	C/C	T/T	T/T	T/T	T/T	T/T	T/T	T/T	T/T	T/T	T/T	T/T	T/T	T/T	T/T	T/T	T/T	T/T	T/T	T/T	T/T	T/T	T/T	T/T	T/T	T/T	T/T	T/T	T/T	T/T	T/T	T/T	T/T	T/T	T/T	T/T	C/C
CaSNP012	Chr01	285146207	285146207	G/A	2	0	0.0262	0.38	0.255	0.3078	0.9311	A/A	A/A	A/A	A/A	A/A	A/A	A/A	A/A	A/A	A/A	A/A	A/A	A/A	A/A	A/A	A/A	A/A	A/A	A/A	A/A	A/A	G/G	A/A	A/A	A/A	A/A	A/A	A/A	A/A	A/A	A/A	A/A	A/A	G/G	A/A	A/A	A/A	A/A
CaSNP167	Chr01	289349939	289349939	C/G	2	0.0081	0.0081	0.4899	0.4289	0.3699	0.9835	C/C	G/G	C/C	C/C	C/C	C/C	C/C	G/G	C/C	C/C	G/G	C/C	C/C	G/G	G/G	G/G	C/C	C/C	C/C	G/G	C/C	G/G	C/C	G/G	G/G	G/G	C/C	G/G	G/G	C/C	G/G	C/C	C/C	C/C	C/C	G/G	C/C	C/C
CaSNP168	Chr01	299289555	299289555	A/T	2	0	0.006	0.4304	0.3135	0.3378	0.9861	A/A	A/A	T/T	T/T	T/T	T/T	A/A	A/A	A/A	A/A	A/A	T/T	A/A	A/A	T/T	T/T	A/A	T/T	A/A	T/T	T/T	A/A	T/T	A/A	T/T	T/T	A/A	A/A	A/A	T/T	A/A	T/T	A/A	T/T	A/A	A/A	A/A	A/A
CaSNP170	Chr02	5862738	5862738	A/T	2	0	0.0141	0.4903	0.4304	0.3701	0.9712	T/T	T/T	T/T	T/T	T/T	T/T	T/T	T/T	T/T	A/A	T/T	T/T	T/T	T/T	A/A	T/T	A/A	T/T	A/A	T/T	T/T	A/A	T/T	T/T	T/T	T/T	A/A	A/A	T/T	A/A	T/T	A/A	A/A	T/T	A/A	T/T	A/A	A/A
CaSNP171	Chr02	12335770	12335770	A/G	2	0.002	0.0222	0.3994	0.2758	0.3197	0.9444	G/G	G/G	G/G	G/G	G/G	G/G	G/G	G/G	G/G	G/G	G/G	G/G	G/G	G/G	G/G	G/G	G/G	G/G	G/G	G/G	G/G	G/G	G/G	G/G	G/G	G/G	G/G	G/G	G/G	G/G	G/G	G/G	G/G	G/G	G/G	G/G	G/G	G/G
CaSNP172	Chr02	17211666	17211666	G/A	2	0.006	0.0142	0.4377	0.3235	0.3419	0.9676	G/G	G/G	A/A	A/A	A/A	A/A	G/G	A/A	A/A	A/A	A/A	A/A	A/A	A/A	A/A	A/A	G/G	A/A	G/G	A/A	A/A	A/A	A/A	A/A	A/A	A/A	G/G	A/A	A/A	A/A	A/A	A/A	A/A	A/A	A/A	A/A	A/A	A/A
CaSNP174	Chr02	31375888	31375888	G/T	2	0	0.0121	0.4467	0.3367	0.3469	0.9729	T/T	T/T	T/T	T/T	T/T	T/T	T/T	T/T	T/T	G/G	T/T	T/T	T/T	T/T	G/T	T/T	T/T	T/T	T/T	T/T	T/T	T/T	T/T	T/T	T/T	T/T	T/T	T/T	T/T	T/T	T/T	T/T	T/T	T/T	T/T	T/T	T/T	T/T
CaSNP175	Chr02	36366445	36366445	C/T	2	0.002	0.0081	0.3589	0.2343	0.2945	0.9774	T/T	T/T	C/C	C/C	C/C	C/C	T/T	C/C	C/C	C/C	C/C	C/C	C/C	C/C	C/T	C/C	T/T	C/C	T/T	C/C	C/C	C/C	C/C	C/C	C/C	C/C	T/T	T/T	C/C	T/T	C/C	C/C	C/C	C/C	C/C	C/C	C/C	C/C
CaSNP176	Chr02	46656406	46656406	A/G	2	0	0.0081	0.3584	0.2339	0.2941	0.9774	G/G	G/G	A/A	A/A	A/A	A/A	G/G	A/A	A/A	A/A	A/A	A/A	A/A	A/A	A/G	A/A	G/G	A/A	G/G	A/A	A/A	A/A	A/A	A/A	A/A	A/A	G/G	G/G	A/A	G/G	A/A	A/A	A/A	A/A	A/A	A/A	A/A	A/A
CaSNP014	Chr02	57907417	57907417	G/C	3	0.004	0.0121	0.3912	0.2652	0.3155	0.9691	C/C	C/C	C/C	C/C	C/C	C/C	C/C	C/C	C/C	C/C	C/C	C/C	C/C	C/C	C/C	C/C	C/C	C/C	C/C	C/C	C/C	C/C	C/C	C/C	C/C	C/C	C/C	C/C	C/C	C/C	C/C	C/C	C/C	C/C	C/C	C/C	C/C	C/C
CaSNP015	Chr02	65878069	65878069	C/A	2	0.0121	0.002	0.1059	0.0561	0.1003	0.9811	A/A	A/A	A/A	A/A	A/A	A/A	A/A	A/A	A/A	A/A	A/A	A/A	A/A	A/A	A/A	A/A	A/A	A/A	A/A	A/A	A/A	A/A	A/A	A/A	A/A	A/A	A/A	A/A	A/A	A/A	A/A	A/A	A/A	A/A	A/A	A/A	A/A	A/A
CaSNP177	Chr02	68738857	68738857	C/T	2	0.0222	0.0103	0.4963	0.4567	0.3731	0.9792	T/T	T/T	T/T	C/C	C/C	T/T	T/T	C/C	C/C	T/T	C/C	T/T	C/C	T/T	T/T	C/C	C/C	C/C	C/C	C/C	C/C	T/T	C/C	C/C	T/T	T/T	C/C	T/T	C/C	T/T	T/T	C/C	T/T	T/T	C/C	C/C	T/T	T/T
CaSNP178	Chr02	75404290	75404290	C/T	2	0.002	0.0121	0.4701	0.3778	0.3596	0.9743	T/T	T/T	T/T	C/C	C/T	T/T	T/T	C/C	C/C	T/T	C/C	T/T	C/C	T/T	T/T	C/C	T/T	C/C	T/T	C/C	C/C	T/T	C/C	C/C	T/T	T/T	C/C	T/T	C/C	T/T	T/T	C/C	C/C	T/T	C/C	C/C	T/T	C/C
CaSNP016	Chr02	75886898	75886898	G/A	2	0	0.0121	0.4906	0.4315	0.3703	0.9753	A/A	G/G	A/A	G/G	A/G	A/A	A/A	G/G	G/G	A/A	G/G	A/A	G/G	A/A	A/A	G/G	A/A	G/G	A/A	G/G	A/A	A/A	G/G	G/G	A/A	A/A	A/A	A/A	G/G	A/A	A/A	G/G	A/A	A/A	A/A	G/G	A/A	A/A
CaSNP179	Chr02	80932523	80932523	C/T	2	0	0.0383	0.4817	0.4042	0.3657	0.9205	T/T	C/C	C/C	C/C	C/T	C/C	C/C	T/T	C/C	T/T	C/C	T/T	C/C	T/T	T/T	T/T	T/T	T/T	T/T	C/C	C/C	C/C	C/C	T/T	C/C	C/C	T/T	T/T	T/T	T/T	C/C	T/T	T/T	T/T	T/T	C/C	C/C	T/T
CaSNP180	Chr02	83867177	83867177	A/T	2	0.006	0.0243	0.489	0.426	0.3695	0.9503	T/T	A/A	A/A	A/A	A/A	A/A	A/A	T/T	T/T	A/A	T/T	A/A	A/A	T/T	T/T	A/A	A/A	T/T	A/A	T/T	T/T	A/A	A/A	T/T	A/A	A/A	A/A	T/T	T/T	A/A	A/A	T/T	T/T	A/A	T/T	A/A	A/A	A/A
CaSNP018	Chr02	93209608	93209608	G/A	2	0.006	0.0081	0.4933	0.4422	0.3716	0.9836	G/G	G/G	A/A	A/A	A/A	A/A	A/A	G/G	A/A	A/A	G/G	A/A	A/A	A/A	A/A	A/A	A/A	A/A	A/A	A/A	A/A	A/A	A/A	A/A	A/A	A/A	A/A	A/A	A/A	A/A	A/A	A/A	A/A	A/A	A/A	A/A	G/G	G/G
CaSNP181	Chr02	98217511	98217511	G/T	2	0	0.004	0.4219	0.3024	0.3329	0.9905	T/T	G/G	T/T	T/T	T/T	T/T	T/T	T/T	T/T	T/T	T/T	T/T	T/T	T/T	T/T	T/T	T/T	T/T	T/T	T/T	T/T	T/T	T/T	T/T	T/T	T/T	T/T	T/T	T/T	T/T	T/T	T/T	T/T	T/T	T/T	T/T	T/T	T/T
CaSNP182	Chr02	105797936	105797936	C/T	2	0	0.0121	0.4543	0.3488	0.3511	0.9734	C/C	T/T	T/T	T/T	T/T	C/C	T/T	T/T	T/T	T/T	T/T	T/T	T/T	T/T	T/T	C/C	T/T	C/C	T/T	C/C	C/C	C/C	T/T	C/C	C/C	C/C	C/C	C/T	C/C	T/T	C/C	C/C	T/T	C/C	T/T	T/T	T/T	T/T
CaSNP184	Chr02	118632041	118632041	A/G	2	0	0.0081	0.4426	0.3306	0.3447	0.9817	G/G	G/G	A/A	A/A	A/A	A/A	A/A	A/A	A/A	A/A	A/A	A/A	A/A	A/A	A/A	A/A	A/A	A/A	A/A	A/A	A/A	A/A	A/A	A/A	G/G	G/G	G/G	A/A	A/A	A/A	A/A	A/A	A/A	A/A	A/A	A/A	A/A	G/G
CaSNP020	Chr02	122900326	122900326	C/A	2	0.004	0.0121	0.3484	0.2247	0.2877	0.9653	A/A	A/A	A/A	A/A	A/A	A/A	A/A	A/A	A/A	A/A	A/A	A/A	A/A	A/A	A/A	A/A	A/A	A/A	A/A	A/A	A/A	A/A	A/A	A/A	A/A	A/A	A/A	A/A	A/A	A/A	A/A	A/A	C/C	A/A	A/A	A/A	A/A	A/A
CaSNP021	Chr02	123097780	123097780	A/G	2	0.0101	0.0061	0.3256	0.2047	0.2726	0.9813	G/G	G/G	G/G	G/G	G/G	G/G	G/G	G/G	G/G	G/G	G/G	G/G	G/G	G/G	G/G	G/G	G/G	G/G	G/G	G/G	G/G	G/G	G/G	G/G	G/G	G/G	G/G	G/G	G/G	G/G	G/G	G/G	A/A	G/G	G/G	G/G	G/G	G/G
CaSNP185	Chr02	123102594	123102594	A/C	2	0	0.006	0.3395	0.2167	0.2819	0.9823	C/C	C/C	C/C	C/C	C/C	C/C	C/C	C/C	C/C	C/C	C/C	C/C	C/C	C/C	C/C	C/C	C/C	C/C	C/C	C/C	C/C	C/C	C/C	C/C	C/C	C/C	C/C	C/C	C/C	C/C	C/C	C/C	A/A	C/C	C/C	C/C	C/C	C/C
CaSNP186	Chr02	132565286	132565286	T/A	2	0	0.0101	0.3485	0.2248	0.2878	0.971	A/A	A/T	A/A	A/A	A/A	A/A	A/A	A/A	A/A	A/A	A/A	A/A	A/A	A/A	A/A	A/A	A/A	A/A	A/A	A/A	A/A	A/A	A/A	A/A	A/A	A/A	A/A	A/A	A/A	A/A	A/A	A/A	T/T	A/A	A/A	A/A	A/A	A/A
CaSNP187	Chr02	134783970	134783970	A/G	2	0	0.0161	0.4876	0.4214	0.3687	0.967	G/G	A/A	G/G	G/G	G/G	G/G	G/G	G/G	G/G	G/G	G/G	G/G	G/G	G/G	G/G	G/G	G/G	G/G	G/G	G/G	G/G	G/G	G/G	G/G	G/G	G/G	G/G	G/G	G/G	G/G	G/G	G/G	A/A	G/G	G/G	G/G	G/G	A/A
CaSNP188	Chr02	141130435	141130435	G/T	2	0	0.002	0.4867	0.4183	0.3682	0.9959	T/T	G/G	T/T	T/T	T/T	T/T	T/T	T/T	T/T	T/T	T/T	T/T	T/T	T/T	T/T	T/T	T/T	T/T	T/T	T/T	T/T	G/G	T/T	T/T	T/T	T/T	T/T	T/T	T/T	T/T	T/T	T/T	G/G	T/T	T/T	T/T	T/T	G/G
CaSNP189	Chr02	153458448	153458448	C/T	2	0	0.0323	0.4992	0.4798	0.3746	0.9353	C/C	C/C	T/T	T/T	T/T	T/T	T/T	T/T	C/C	T/T	T/T	T/T	C/C	T/T	T/T	T/T	C/C	T/T	C/C	T/T	T/T	C/C	T/T	T/T	T/T	T/T	C/C	T/T	T/T	T/T	T/T	T/T	T/T	C/C	T/T	T/T	T/T	T/T
CaSNP190	Chr02	160859830	160859830	G/A	2	0.004	0.0121	0.4449	0.334	0.3459	0.9728	A/A	A/A	G/G	G/G	G/G	G/G	G/G	G/G	G/G	G/G	G/G	A/A	A/A	G/G	G/G	G/G	G/G	G/G	G/G	G/G	G/G	A/A	G/G	G/G	G/G	G/G	G/G	A/A	G/G	A/A	G/G	G/G	G/G	G/G	G/G	G/G	G/G	A/A
CaSNP025	Chr03	10061	10061	C/G	2	0.002	0.0263	0.4676	0.3727	0.3583	0.9438	C/C	C/C	G/G	G/G	G/G	G/G	G/G	C/C	G/G	C/C	C/C	G/G	C/C	G/G	G/G	G/G	G/G	G/G	G/G	G/G	G/G	G/G	G/G	G/G	G/G	G/G	G/G	G/G	G/G	G/G	G/G	G/G	G/G	G/G	C/C	C/C	G/G	G/G
CaSNP191	Chr03	3537368	3537368	T/G	2	0	0.0081	0.4835	0.4093	0.3666	0.9832	G/G	T/T	T/T	T/T	T/T	G/G	G/G	G/G	T/T	G/G	G/G	T/T	G/G	T/T	G/G	T/T	T/T	G/G	T/T	T/T	G/G	G/G	T/T	G/G	G/G	G/G	G/G	T/T	G/G	T/T	G/G	G/G	G/G	T/T	G/G	G/G	T/T	T/T
CaSNP192	Chr03	12345298	12345298	C/T	2	0	0.004	0.4949	0.4496	0.3724	0.9919	T/T	C/C	T/T	T/T	T/T	T/T	T/T	T/T	C/C	T/T	T/T	C/C	T/T	T/T	T/T	T/T	T/T	T/T	T/T	T/T	T/T	T/T	T/T	T/T	T/T	T/T	T/T	T/T	T/T	T/T	T/T	C/C	C/C	T/T	T/T	T/T	C/C	T/T
CaSNP026	Chr03	17103662	17103662	C/T	2	0	0.0081	0.4688	0.375	0.3589	0.9827	T/T	C/C	T/T	T/T	T/T	T/T	C/C	T/T	T/T	T/T	T/T	T/T	T/T	T/T	T/T	T/T	T/T	T/T	T/T	T/T	T/T	C/C	T/T	T/T	T/T	T/T	T/T	T/T	T/T	T/T	T/T	T/T	C/C	C/C	T/T	T/T	T/T	T/T
CaSNP193	Chr03	17815992	17815992	C/G	2	0	0.0161	0.4282	0.3105	0.3365	0.9624	C/C	C/C	G/G	G/G	G/G	G/G	G/G	G/G	G/G	G/G	G/G	G/G	C/C	G/G	G/G	G/G	G/G	C/C	G/G	G/G	G/G	G/G	G/G	G/G	C/C	C/C	G/G	G/G	G/G	G/G	G/G	G/G	G/G	C/C	G/G	G/G	G/G	G/G
CaSNP194	Chr03	24548886	24548886	G/C	2	0	0.0181	0.4987	0.4748	0.3744	0.9637	C/C	G/G	C/C	C/C	C/C	C/C	G/G	C/C	C/C	C/C	C/C	C/C	G/G	G/G	C/C	C/C	C/C	C/C	C/C	C/C	G/G	G/G	C/C	C/C	C/C	C/C	G/G	G/G	C/C	C/C	C/C	C/C	G/G	C/C	G/G	C/C	C/C	G/G
CaSNP195	Chr03	28792859	28792859	A/G	2	0	0.0101	0.3441	0.2208	0.2849	0.9706	A/A	A/A	A/A	A/A	A/A	A/A	A/A	A/A	A/A	A/A	A/A	A/A	A/A	A/A	A/A	A/A	A/A	A/A	A/A	A/A	A/A	A/A	A/A	A/A	A/A	A/A	A/A	A/A	A/A	A/A	A/A	A/A	G/G	A/A	A/A	A/A	A/A	A/A
CaSNP027	Chr03	32615441	32615441	G/T	3	0.002	0.0141	0.4416	0.3101	0.3526	0.9681	T/T	G/G	T/T	T/T	T/T	T/T	T/T	T/T	T/T	T/T	T/T	T/T	T/T	T/T	T/T	T/T	T/T	T/T	T/T	T/T	T/T	T/T	T/T	T/T	T/T	T/T	T/T	T/T	T/T	T/T	T/T	T/T	G/G	T/T	T/T	T/T	T/T	G/G
CaSNP197	Chr03	39550861	39550861	T/C	2	0	0.006	0.4991	0.4788	0.3746	0.988	T/T	C/C	C/C	C/C	C/C	C/C	C/C	C/C	C/C	C/C	C/C	C/C	T/T	C/C	C/C	C/C	C/C	C/C	C/C	C/C	C/C	T/T	C/C	C/C	C/C	C/C	C/C	C/C	C/C	T/T	C/C	C/C	C/C	C/C	C/C	T/T	C/C	T/T
CaSNP198	Chr03	52989278	52989278	C/A	2	0	0.0081	0.453	0.3468	0.3504	0.9821	A/A	A/A	A/A	A/A	A/A	A/A	A/A	A/A	C/C	A/A	A/A	A/A	A/A	A/A	A/A	A/A	A/A	A/A	A/A	A/A	A/A	A/A	A/A	A/A	A/A	A/A	A/A	A/A	A/A	A/A	A/A	A/A	A/A	A/A	A/A	A/A	A/A	C/C
CaSNP199	Chr03	61359653	61359653	T/G	2	0.002	0.0222	0.4976	0.4657	0.3738	0.9554	T/T	T/T	T/T	G/G	G/G	T/T	G/G	T/T	T/T	T/T	T/T	G/G	G/G	T/T	G/G	G/G	T/T	T/T	T/T	G/G	G/G	T/T	G/G	G/G	T/T	T/T	G/G	T/T	G/G	T/T	G/G	T/T	G/G	G/G	T/T	G/G	G/G	G/G
CaSNP200	Chr03	68225219	68225219	G/A	2	0.0363	0.0021	0.2883	0.1747	0.2468	0.9927	A/A	A/A	A/A	A/A	A/A	A/A	A/A	A/A	A/A	A/A	A/A	A/A	A/A	A/A	A/A	A/A	A/A	A/A	A/A	A/A	A/A	A/A	A/A	A/A	A/A	A/A	A/A	A/A	A/A	A/A	A/A	A/A	A/A	A/A	A/A	A/A	A/A	A/A
CaSNP029	Chr03	68918292	68918292	C/T	2	0	0	0.2453	0.1431	0.2152	1	T/T	T/T	T/T	T/T	T/T	T/T	T/T	T/T	T/T	T/T	T/T	T/T	T/T	T/T	T/T	T/T	T/T	T/T	T/T	T/T	T/T	T/T	T/T	T/T	T/T	T/T	T/T	T/T	T/T	T/T	T/T	T/T	T/T	T/T	T/T	T/T	T/T	T/T
CaSNP201	Chr03	71978308	71978308	A/G	2	0.0121	0.0041	0.4873	0.4204	0.3686	0.9916	G/G	G/G	A/A	A/A	A/A	A/A	A/A	A/A	A/A	A/A	A/A	G/G	G/G	A/A	G/G	A/A	A/A	A/A	A/A	A/A	G/G	A/A	G/G	G/G	A/A	A/A	A/A	A/A	G/G	A/A	G/G	A/A	G/G	G/G	G/G	G/G	G/G	G/G
CaSNP203	Chr03	85016120	85016120	A/G	2	0.0081	0.0102	0.4969	0.4604	0.3734	0.9795	G/G	G/G	A/A	A/A	A/A	A/A	A/A	A/A	A/A	A/A	A/A	A/A	A/A	A/A	A/A	G/G	A/A	A/A	A/A	G/G	A/A	A/A	A/A	A/A	A/A	A/A	G/G	A/A	A/A	A/A	A/A	G/G	G/G	A/A	G/G	G/G	G/G	G/G
CaSNP204	Chr03	89920993	89920993	T/C	2	0.004	0.0081	0.4875	0.4211	0.3687	0.9834	T/T	T/T	C/C	C/C	C/C	C/C	C/C	C/C	T/T	C/C	C/C	T/T	C/C	C/C	T/T	C/C	C/C	C/C	C/C	C/C	C/C	C/C	T/T	T/T	C/C	T/T	T/T	C/C	T/T	C/C	T/T	T/T	C/C	C/C	T/T	T/T	T/T	T/T
CaSNP030	Chr03	99284562	99284562	A/T	2	0	0.0141	0.2581	0.1522	0.2248	0.9454	T/T	T/T	T/T	T/T	T/T	T/T	T/T	T/T	T/T	T/T	T/T	T/T	T/T	T/T	T/T	T/T	T/T	T/T	T/T	T/T	T/T	T/T	T/T	T/T	T/T	T/T	T/T	T/T	T/T	T/T	T/T	T/T	T/T	T/T	T/T	T/T	T/T	T/T
CaSNP205	Chr03	101960336	101960336	T/G	2	0	0.0101	0.4962	0.4567	0.3731	0.9796	T/T	T/T	G/G	G/G	G/G	G/G	G/G	G/G	G/G	G/G	G/G	G/G	G/G	G/G	G/G	G/G	G/G	G/G	G/G	G/G	G/G	T/T	G/G	G/G	G/G	G/G	T/T	G/G	G/G	G/G	G/G	T/T	T/T	G/G	T/T	T/T	G/G	G/G
CaSNP207	Chr03	121341705	121341705	C/T	2	0.0101	0.0081	0.4954	0.4521	0.3727	0.9836	T/T	T/T	C/C	C/C	C/C	C/C	C/C	C/C	T/T	C/C	C/C	T/T	C/C	C/C	T/T	C/C	C/C	C/C	C/C	C/C	C/C	C/C	T/T	T/T	C/C	T/T	T/T	C/C	T/T	C/C	T/T	T/T	C/C	C/C	T/T	T/T	T/T	T/T
CaSNP208	Chr03	128442623	128442623	G/C	2	0.002	0.0121	0.4999	0.4949	0.375	0.9758	G/G	G/G	C/C	C/C	C/C	C/C	C/C	C/C	C/C	C/C	C/C	C/C	C/C	C/C	C/C	C/C	C/C	C/C	C/C	C/C	C/C	C/C	C/C	C/C	C/C	C/C	G/G	C/C	C/C	C/C	C/C	C/C	G/G	C/C	G/G	G/G	G/G	G/G
CaSNP209	Chr03	139889785	139889785	G/A	2	0.0141	0.0082	0.4733	0.3845	0.3613	0.9827	G/G	G/G	A/A	A/A	A/G	A/A	A/A	A/A	A/A	A/A	A/A	A/A	A/A	A/A	A/A	A/A	A/A	A/A	A/A	A/A	A/A	A/A	A/A	A/A	A/A	A/A	G/G	A/A	A/A	A/A	A/A	A/A	G/G	A/A	G/G	G/G	G/G	G/G
CaSNP210	Chr03	141209746	141209746	C/G	2	0	0.002	0.2637	0.1562	0.2289	0.9924	C/C	C/C	C/C	C/C	C/C	C/C	C/C	C/C	C/C	C/C	C/C	C/C	C/C	C/C	C/C	C/C	C/C	C/C	C/C	C/C	C/C	C/C	C/C	C/C	C/C	C/C	C/C	C/C	C/C	C/C	C/C	C/C	C/C	C/C	C/C	C/C	C/C	C/C
CaSNP211	Chr03	150936799	150936799	C/T	2	0.0282	0.0062	0.4763	0.3911	0.3629	0.987	C/C	C/C	T/T	T/T	T/T	T/T	T/T	T/T	T/T	T/T	T/T	T/T	T/T	T/T	T/T	T/T	T/T	T/T	T/T	T/T	T/T	T/T	T/T	T/T	T/T	T/T	C/C	T/T	T/T	T/T	T/T	T/T	C/C	T/T	C/C	C/C	C/C	C/C
CaSNP212	Chr03	157373448	157373448	C/T	2	0	0.0081	0.4543	0.3488	0.3511	0.9822	C/C	T/T	T/T	T/T	T/T	T/T	T/T	T/T	T/T	T/T	T/T	T/T	T/T	T/T	T/T	T/T	T/T	T/T	T/T	T/T	T/T	T/T	T/T	T/T	T/T	T/T	C/C	T/T	T/T	T/T	T/T	T/T	C/C	T/T	T/T	T/T	C/C	C/C
CaSNP213	Chr03	164208048	164208048	C/A	2	0.0121	0.0082	0.2787	0.1673	0.2399	0.9706	A/A	C/C	C/C	C/C	C/C	C/C	C/C	C/C	C/C	C/C	C/C	C/C	C/C	C/C	C/C	C/C	C/C	C/C	C/C	C/C	C/C	C/C	C/C	C/C	C/C	C/C	C/C	C/C	C/C	C/C	C/C	A/A	A/A	C/C	C/C	C/C	A/A	A/A
CaSNP214	Chr03	170457366	170457366	T/C	2	0.0121	0.0082	0.4997	0.4878	0.3749	0.9836	T/T	T/T	C/C	C/C	C/C	C/C	C/C	C/C	C/C	C/C	C/C	C/C	C/C	C/C	C/C	C/C	C/C	C/C	C/C	C/C	C/C	C/C	C/C	C/C	C/C	C/C	T/T	C/C	C/C	C/C	C/C	C/C	T/T	C/C	T/T	T/T	T/T	T/T
CaSNP215	Chr03	176766077	176766077	C/T	2	0.0101	0.0122	0.4996	0.4868	0.3748	0.9756	C/C	C/C	T/T	T/T	T/T	T/T	T/T	T/T	T/T	T/T	T/T	T/T	T/T	T/T	T/T	T/T	T/T	T/T	T/T	T/T	T/T	T/T	T/T	T/T	T/T	T/T	C/C	T/T	T/T	T/T	T/T	T/T	C/C	T/T	C/C	C/C	C/C	C/C
CaSNP217	Chr03	189762585	189762585	G/T	2	0	0.0141	0.4999	0.4929	0.375	0.9718	G/G	G/G	T/T	T/T	T/T	T/T	T/T	T/T	T/T	T/T	T/T	T/T	T/T	T/T	T/T	T/T	T/T	T/T	T/T	T/T	T/T	T/T	T/T	T/T	T/T	T/T	G/G	T/T	T/T	T/T	T/T	T/T	G/G	T/T	G/G	G/G	G/G	G/G
CaSNP218	Chr03	194538334	194538334	T/A	2	0	0.0101	0.4378	0.3236	0.3419	0.9769	A/A	A/A	T/T	T/T	T/T	T/T	T/T	T/T	T/T	T/T	T/T	T/T	T/T	T/T	T/T	T/T	T/T	T/T	T/T	T/T	T/T	T/T	T/T	T/T	T/T	T/T	T/T	T/T	T/T	T/T	T/T	T/T	T/T	T/T	A/A	A/A	A/A	T/T
CaSNP219	Chr03	201428778	201428778	C/T	2	0.004	0.0061	0.4919	0.4362	0.3709	0.9876	T/T	C/C	C/C	C/C	C/C	C/C	C/C	C/C	C/C	C/C	C/C	C/C	C/C	C/C	C/C	C/C	C/C	C/C	C/C	C/C	C/C	T/T	C/C	C/C	C/C	C/C	T/T	C/C	C/C	C/C	C/C	C/C	T/T	C/C	C/C	C/C	T/T	T/T
CaSNP220	Chr03	207981481	207981481	T/C	2	0.0262	0.0041	0.205	0.1159	0.184	0.98	C/C	C/C	C/C	C/C	C/C	C/C	C/C	C/C	C/C	C/C	C/C	C/C	C/C	C/C	C/C	C/C	C/C	C/C	C/C	C/C	C/C	C/C	C/C	C/C	C/C	C/C	C/C	C/C	C/C	C/C	C/C	C/C	C/C	C/C	C/C	C/C	C/C	C/C
CaSNP221	Chr03	208073407	208073407	T/C	2	0.004	0.0081	0.4998	0.4899	0.3749	0.9838	C/C	C/C	C/C	C/C	C/C	C/C	C/C	C/C	C/C	C/C	C/C	C/C	C/C	C/C	C/C	C/C	C/C	C/C	C/C	C/C	C/C	T/T	C/C	C/C	C/C	C/C	T/T	C/C	C/C	C/C	C/C	T/T	C/C	C/C	C/C	C/C	T/T	C/C
CaSNP222	Chr03	210843296	210843296	C/A	2	0.002	0.0162	0.4846	0.4121	0.3672	0.9666	A/A	C/C	C/C	C/C	C/C	C/C	C/C	C/C	C/C	C/C	C/C	C/C	C/C	C/C	C/C	C/C	C/C	C/C	C/C	C/C	C/C	A/A	C/C	C/C	C/C	C/C	A/A	C/C	C/C	C/C	C/C	C/C	A/A	C/C	C/C	C/C	C/C	A/A
CaSNP223	Chr03	217659379	217659379	C/A	2	0.002	0.0121	0.4966	0.4586	0.3733	0.9756	A/A	A/A	C/C	C/C	A/C	C/C	C/C	C/C	A/A	C/C	C/C	A/A	C/C	A/A	A/A	C/C	C/C	C/C	C/C	C/C	A/A	C/C	A/A	A/A	C/C	A/A	C/C	C/C	A/A	C/C	A/A	C/C	A/A	A/A	A/A	A/A	C/C	C/C
CaSNP224	Chr03	227021260	227021260	C/T	2	0.0161	0.0102	0.4936	0.4436	0.3718	0.9793	T/T	T/T	C/C	C/C	C/C	C/C	C/C	C/C	C/C	C/C	C/C	C/C	C/C	C/C	C/C	C/C	C/C	C/C	C/C	C/C	T/T	C/C	C/C	C/C	C/C	C/C	C/C	C/C	C/C	-	-	C/C	C/C	C/C	T/T	T/T	C/C	C/C
CaSNP032	Chr03	230168369	230168369	A/G	2	0.002	0.0121	0.4092	0.2869	0.3254	0.9704	G/G	G/G	G/G	G/G	G/G	G/G	G/G	G/G	G/G	G/G	G/G	G/G	G/G	G/G	G/G	G/G	G/G	G/G	G/G	G/G	G/G	G/G	G/G	G/G	G/G	G/G	G/G	G/G	G/G	A/A	A/A	A/A	A/A	A/A	G/G	G/G	A/A	G/G
CaSNP225	Chr03	232112364	232112364	C/T	2	0	0.006	0.4962	0.4567	0.3731	0.9879	C/C	T/T	T/T	T/T	T/T	T/T	T/T	T/T	T/T	T/T	T/T	T/T	C/C	T/T	C/C	T/T	T/T	C/C	T/T	T/T	C/C	C/C	T/T	T/T	C/C	C/C	T/T	T/T	T/T	T/T	C/C	T/T	C/C	T/T	C/C	C/C	C/C	C/C
CaSNP226	Chr03	237811331	237811331	C/G	2	0.002	0.0101	0.3863	0.2616	0.3117	0.9739	G/G	G/G	G/G	G/G	G/G	G/G	G/G	G/G	G/G	G/G	G/G	G/G	G/G	G/G	G/G	G/G	G/G	G/G	G/G	G/G	G/G	G/G	G/G	G/G	G/G	G/G	G/G	G/G	G/G	G/G	G/G	G/G	C/C	G/G	G/G	G/G	G/G	G/G
CaSNP227	Chr03	244151954	244151954	A/G	2	0.004	0.0202	0.4995	0.4838	0.3747	0.9596	G/G	G/G	A/A	A/A	A/A	G/G	G/G	G/G	G/G	G/G	G/G	G/G	A/A	G/G	A/G	G/G	A/A	A/A	A/A	G/G	A/A	A/A	G/G	G/G	A/A	A/A	G/G	G/G	G/G	A/A	A/A	A/A	A/A	G/G	A/A	A/A	A/A	G/G
CaSNP228	Chr03	251295225	251295225	A/G	2	0	0.0121	0.4717	0.381	0.3605	0.9743	G/G	A/A	G/G	G/G	G/G	G/G	A/A	A/A	G/G	A/A	A/A	G/G	A/A	A/A	A/G	A/A	A/A	G/G	A/A	A/A	A/A	G/G	G/G	G/G	G/G	G/G	G/G	G/G	G/G	A/A	A/A	A/A	A/A	G/G	A/A	A/A	G/G	A/A
CaSNP229	Chr03	260457397	260457397	G/C	2	0	0.006	0.4939	0.4446	0.3719	0.9879	G/G	G/G	C/C	C/C	C/C	C/C	C/C	C/C	C/C	C/C	C/C	C/C	C/C	C/C	C/C	C/C	C/C	C/C	C/C	C/C	C/C	G/G	C/C	G/G	C/C	C/C	C/C	G/G	G/G	C/C	C/C	C/C	G/G	C/C	G/G	G/G	G/G	C/C
CaSNP034	Chr04	1205997	1205997	G/A	2	0.002	0.0162	0.4497	0.3414	0.3486	0.964	A/A	A/A	A/A	A/A	A/A	A/A	A/A	A/A	A/A	A/A	A/A	A/A	A/A	A/A	A/A	A/A	A/A	A/A	A/A	A/A	A/A	G/G	A/A	A/A	A/A	A/A	A/A	A/A	A/A	A/A	A/A	A/A	G/G	A/A	A/A	A/A	A/A	G/G
CaSNP230	Chr04	3866324	3866324	A/G	2	0	0.0121	0.4997	0.4879	0.3749	0.9758	A/A	G/G	A/A	A/A	A/A	A/A	A/A	A/A	A/A	A/A	A/A	A/A	A/A	A/A	A/A	G/G	A/A	A/A	A/A	G/G	A/A	G/G	A/A	A/A	A/A	A/A	G/G	A/A	A/A	G/G	G/G	G/G	G/G	G/G	G/G	A/A	G/G	A/A
CaSNP231	Chr04	7952712	7952712	T/G	2	0	0.0161	0.4979	0.4677	0.374	0.9677	T/T	T/T	T/T	G/G	G/G	G/G	G/G	G/G	T/T	T/T	G/G	T/T	T/T	T/T	G/G	G/G	G/G	T/T	G/G	G/G	G/G	T/T	G/G	G/G	T/T	T/T	G/G	T/T	G/G	G/G	G/G	G/G	T/T	G/G	T/T	G/G	G/G	T/T
CaSNP232	Chr04	13600938	13600938	A/G	2	0	0.004	0.4857	0.4153	0.3677	0.9918	G/G	G/G	A/A	A/A	A/A	A/A	A/A	A/A	G/G	A/A	A/A	A/A	A/A	A/A	A/A	A/A	A/A	A/A	A/A	G/G	A/A	A/A	A/A	A/A	A/A	A/A	A/A	A/A	A/A	A/A	A/A	A/A	G/G	A/A	G/G	G/G	A/A	A/A
CaSNP233	Chr04	21887970	21887970	G/A	2	0.006	0.0162	0.4942	0.4462	0.3721	0.9672	G/G	G/G	A/A	A/A	A/A	A/A	A/A	A/A	G/G	A/A	A/A	G/G	A/A	A/A	A/A	A/A	A/A	A/A	A/A	G/G	A/A	A/A	A/A	A/A	A/A	A/A	A/A	A/A	A/A	A/A	A/A	A/A	G/G	G/G	G/G	G/G	A/A	G/G
CaSNP234	Chr04	26063799	26063799	G/A	2	0.0282	0.0083	0.4978	0.4668	0.3739	0.9833	A/A	G/G	A/A	A/A	A/A	A/A	A/A	G/G	A/A	G/G	G/G	A/A	A/A	A/A	A/A	A/A	A/A	A/A	A/A	G/G	A/A	A/A	A/A	A/A	A/A	A/A	A/A	A/A	A/A	A/A	A/A	A/A	G/G	G/G	A/A	A/A	A/A	G/G
CaSNP036	Chr04	30522616	30522616	C/T	2	0	0.006	0.382	0.2571	0.309	0.9843	T/T	C/C	T/T	T/T	T/T	T/T	T/T	C/C	T/T	T/T	C/C	T/T	T/T	T/T	T/T	C/C	T/T	T/T	T/T	T/T	T/T	T/T	T/T	T/T	T/T	T/T	T/T	T/T	T/T	T/T	T/T	T/T	T/T	T/T	T/T	T/T	T/T	C/C
CaSNP037	Chr04	42814994	42814994	A/T	2	0	0.0282	0.4805	0.4012	0.365	0.9413	T/T	A/A	A/A	A/A	A/A	T/T	T/T	T/T	T/T	T/T	T/T	A/A	T/T	T/T	A/A	T/T	A/A	A/A	A/A	A/A	T/T	T/T	T/T	A/A	A/A	A/A	A/A	A/A	A/A	T/T	T/T	A/A	A/T	A/A	T/T	T/T	T/T	A/A
CaSNP236	Chr04	49966494	49966494	G/C	2	0	0.0081	0.4941	0.4456	0.372	0.9836	G/G	G/G	C/C	C/C	C/C	C/C	C/C	G/G	C/C	C/C	G/G	C/C	C/C	C/C	C/C	C/C	C/C	C/C	C/C	G/G	C/C	G/G	C/C	G/G	C/C	C/C	G/G	C/C	G/G	C/C	C/C	G/G	C/C	C/C	C/C	C/C	C/C	G/G
CaSNP237	Chr04	55182029	55182029	A/G	2	0.006	0.0142	0.4786	0.3966	0.3641	0.9703	G/G	G/G	A/A	A/A	A/A	A/A	A/A	G/G	A/A	A/A	G/G	A/A	A/A	A/A	A/A	A/A	A/A	A/A	A/A	A/A	A/A	G/G	A/A	A/A	A/A	A/A	G/G	A/A	A/A	A/A	A/A	A/A	G/G	A/A	A/A	A/A	A/A	G/G
CaSNP238	Chr04	63425077	63425077	G/A	2	0	0.0141	0.4999	0.4929	0.375	0.9718	A/A	G/G	A/A	A/A	A/A	A/A	A/A	G/G	A/A	A/A	G/G	G/G	A/A	A/A	A/A	A/A	A/A	A/A	A/A	A/A	A/A	G/G	A/A	A/A	A/A	A/A	G/G	A/A	A/A	A/A	A/A	A/A	G/G	A/A	A/A	A/A	A/A	G/G
CaSNP239	Chr04	66841333	66841333	C/T	2	0.004	0.0061	0.4815	0.4038	0.3656	0.9873	C/C	C/C	T/T	T/T	T/T	T/T	T/T	C/C	T/T	T/T	C/C	C/C	C/C	T/T	T/T	T/T	T/T	T/T	T/T	T/T	T/T	C/C	T/T	T/T	T/T	T/T	C/C	T/T	T/T	T/T	T/T	T/T	C/C	T/T	C/C	C/C	T/T	C/C
CaSNP240	Chr04	73012602	73012602	G/T	2	0.0423	0.0084	0.4933	0.4421	0.3716	0.983	G/G	G/G	T/T	T/T	T/T	T/T	T/T	T/T	T/T	T/T	T/T	G/G	G/G	T/T	T/T	T/T	T/T	T/T	T/T	T/T	T/T	G/G	T/T	T/T	T/T	T/T	G/G	T/T	T/T	T/T	T/T	T/T	G/G	T/T	G/G	G/G	T/T	G/G
CaSNP241	Chr04	88202714	88202714	T/C	2	0.006	0.0284	0.4884	0.4239	0.3691	0.9419	T/T	C/C	T/T	C/C	C/C	C/C	C/C	T/T	C/C	C/C	T/T	T/T	T/T	C/C	C/C	C/C	C/C	C/C	C/C	C/C	T/T	T/T	C/C	C/C	T/T	T/T	T/T	T/T	C/C	C/C	C/C	C/C	T/T	C/C	T/T	T/T	C/C	C/C
CaSNP242	Chr04	93963230	93963230	C/A	2	0.0161	0.0061	0.41	0.2879	0.326	0.9851	C/C	C/C	C/C	A/A	A/A	A/A	A/A	C/C	A/A	A/A	C/C	C/C	C/C	A/A	A/A	A/A	A/A	A/A	A/A	A/A	C/C	C/C	A/A	A/A	C/C	C/C	C/C	C/C	A/A	A/A	A/A	A/A	C/C	A/A	C/C	C/C	A/A	-
CaSNP243	Chr04	100724372	100724372	G/A	2	0.0444	0.0127	0.4326	0.3165	0.339	0.9706	G/G	G/G	G/G	A/A	A/G	A/A	A/A	G/G	A/A	A/A	G/G	G/G	G/G	A/A	A/A	A/A	A/A	A/A	A/A	A/A	G/G	G/G	A/A	A/A	G/G	G/G	G/G	G/G	A/A	A/A	A/A	A/A	G/G	A/A	G/G	G/G	A/A	G/G
CaSNP244	Chr04	119678426	119678426	G/C	2	0	0.0141	0.4406	0.3276	0.3435	0.968	C/C	G/G	C/C	C/C	C/G	C/C	C/C	C/C	C/C	C/C	C/C	G/G	C/C	C/C	C/C	C/C	C/C	C/C	C/C	C/C	C/C	G/G	C/C	C/C	C/C	C/C	G/G	C/C	C/C	C/C	C/C	C/C	C/C	C/C	C/C	C/C	C/C	G/G
CaSNP245	Chr04	121603087	121603087	C/T	3	0	0.0121	0.4968	0.4541	0.3744	0.9756	C/C	C/C	T/T	T/T	T/T	T/T	T/T	T/T	T/T	T/T	T/T	C/C	C/C	T/T	T/T	T/T	T/T	T/T	T/T	T/T	T/T	C/C	T/T	T/T	T/T	T/T	C/C	T/T	T/T	T/T	T/T	T/T	T/T	T/T	C/C	C/C	T/T	C/C
CaSNP246	Chr04	128860425	128860425	C/T	2	0.0081	0.0102	0.4962	0.4563	0.3731	0.9794	C/C	C/C	T/T	T/T	T/T	T/T	T/T	T/T	T/T	T/T	T/T	C/C	C/C	T/T	T/T	T/T	T/T	T/T	T/T	T/T	T/T	C/C	T/T	T/T	T/T	T/T	C/C	T/T	T/T	T/T	T/T	T/T	T/T	T/T	C/C	C/C	T/T	C/C
CaSNP247	Chr04	145340268	145340268	G/T	2	0.006	0.0041	0.4152	0.2941	0.329	0.9901	G/G	T/T	G/G	G/G	G/G	G/G	G/G	G/G	G/G	G/G	G/G	T/T	G/G	G/G	G/G	G/G	G/G	G/G	G/G	G/G	G/G	T/T	G/G	G/G	G/G	G/G	T/T	G/G	G/G	G/G	G/G	G/G	G/G	G/G	G/G	G/G	G/G	G/G
CaSNP249	Chr04	153087406	153087406	C/G	2	0.006	0.0122	0.4668	0.3712	0.3579	0.9739	G/G	C/C	G/G	G/G	G/G	G/G	G/G	C/C	G/G	G/G	C/C	C/C	G/G	G/G	G/G	G/G	G/G	G/G	G/G	G/G	G/G	C/C	G/G	G/G	G/G	G/G	C/C	G/G	G/G	G/G	G/G	G/G	G/G	G/G	G/G	G/G	G/G	G/G
CaSNP250	Chr04	161538937	161538937	T/A	2	0.006	0.0081	0.489	0.426	0.3695	0.9834	A/A	A/A	T/T	T/T	T/T	T/T	T/T	T/T	T/T	T/T	T/T	A/A	A/A	T/T	T/T	T/T	T/T	T/T	T/T	T/T	T/T	A/A	T/T	T/T	T/T	T/T	A/A	T/T	T/T	T/T	T/T	T/T	A/A	T/T	A/A	A/A	T/T	A/A
CaSNP251	Chr04	170468907	170468907	G/A	2	0	0.0101	0.4162	0.2954	0.3296	0.9757	G/G	A/A	G/G	G/G	G/G	G/G	G/G	G/G	G/G	G/G	G/G	A/A	G/G	G/G	G/G	G/G	G/G	G/G	G/G	G/G	G/G	A/A	G/G	G/G	G/G	G/G	A/A	G/G	G/G	G/G	G/G	G/G	G/G	G/G	G/G	G/G	G/G	G/G
CaSNP252	Chr04	176458872	176458872	G/A	2	0.0081	0.0163	0.4986	0.4736	0.3743	0.9673	A/A	G/G	A/A	A/A	A/A	A/A	A/A	A/A	A/A	A/A	A/A	G/G	G/G	A/A	A/A	A/A	G/G	A/A	G/G	A/A	A/A	G/G	A/A	A/A	A/A	A/A	G/G	A/A	A/A	A/A	A/A	A/A	G/G	A/A	G/G	G/G	A/A	G/G
CaSNP254	Chr04	186168491	186168491	G/A	2	0.0262	0.0104	0.4946	0.4482	0.3723	0.979	A/A	G/G	A/A	A/A	A/A	A/A	A/A	A/A	A/A	A/A	A/A	G/G	G/G	A/A	A/A	A/A	G/G	A/A	G/G	A/A	A/A	G/G	A/A	A/A	A/A	A/A	G/G	A/A	A/A	A/A	A/A	A/A	G/G	A/A	G/G	G/G	A/A	G/G
CaSNP255	Chr04	192011596	192011596	A/G	2	0.002	0.0121	0.2871	0.1737	0.2459	0.9579	G/G	G/G	G/G	G/G	G/G	G/G	G/G	G/G	G/G	G/G	G/G	A/A	G/G	G/G	G/G	G/G	A/A	G/G	A/A	G/G	G/G	A/A	G/G	G/G	G/G	G/G	A/A	G/G	G/G	G/G	G/G	G/G	G/G	G/G	G/G	G/G	G/G	G/G
CaSNP040	Chr04	194312889	194312889	A/C	2	0.0343	0.0104	0.3786	0.2537	0.3069	0.9725	A/A	C/C	A/A	A/A	A/A	A/A	A/A	A/A	A/A	A/A	A/A	A/A	A/A	A/A	A/A	A/A	A/A	A/A	A/A	A/A	A/A	A/A	A/A	A/A	A/A	A/A	A/A	A/A	A/A	A/A	A/A	A/A	C/C	A/A	A/A	A/A	A/A	A/A
CaSNP041	Chr04	202749540	202749540	T/C	2	0	0.0101	0.2906	0.1764	0.2484	0.9652	C/C	T/T	C/C	C/C	C/C	C/C	C/C	C/C	C/C	C/C	C/C	C/C	C/C	C/C	C/C	C/C	C/C	C/C	C/C	C/C	C/C	C/C	C/C	C/C	C/C	C/C	C/C	C/C	C/C	C/C	C/C	C/C	C/C	C/C	C/C	C/C	C/C	C/C
CaSNP256	Chr04	203642782	203642782	G/T	2	0	0.006	0.3159	0.1966	0.266	0.981	T/T	G/G	T/T	T/T	T/T	T/T	T/T	T/T	T/T	T/T	T/T	T/T	T/T	T/T	T/T	T/T	T/T	T/T	T/T	T/T	T/T	T/T	T/T	T/T	T/T	T/T	T/T	T/T	T/T	T/T	T/T	T/T	T/T	T/T	T/T	T/T	T/T	T/T
CaSNP257	Chr04	206394433	206394433	A/G	2	0	0.0101	0.4969	0.4607	0.3734	0.9797	A/A	A/A	A/A	G/G	G/G	G/G	G/G	G/G	G/G	G/G	G/G	A/A	A/A	G/G	A/G	G/G	G/G	G/G	G/G	G/G	A/A	A/A	G/G	A/A	A/A	A/A	G/G	A/A	A/A	G/G	G/G	G/G	A/A	A/A	A/A	A/A	A/A	A/A
CaSNP258	Chr04	215029372	215029372	T/C	2	0	0.0323	0.4906	0.4315	0.3703	0.9342	C/C	T/T	T/T	T/T	T/T	T/T	C/C	C/C	T/T	T/T	C/C	T/T	C/C	C/C	C/C	C/C	C/C	C/C	T/T	C/C	C/C	C/C	T/T	C/C	C/C	C/C	C/C	C/C	C/C	C/C	T/T	T/T	T/T	T/T	C/C	C/C	C/C	C/C
CaSNP042	Chr05	1652517	1652517	A/C	3	0	0.0363	0.4581	0.3508	0.355	0.9208	C/C	C/C	A/A	A/A	A/A	A/A	A/A	C/C	A/A	C/C	C/C	A/A	C/C	A/A	A/C	C/C	A/A	C/C	A/A	C/C	C/C	A/A	A/A	A/A	C/C	A/A	C/C	A/A	A/A	A/A	A/A	C/C	C/C	C/C	C/C	C/C	C/C	C/C
CaSNP259	Chr05	5260958	5260958	T/G	2	0.006	0.0345	0.4684	0.3742	0.3587	0.9263	T/T	T/T	G/G	G/G	G/T	G/G	G/G	T/T	T/T	T/T	T/T	T/T	T/T	G/G	G/G	T/T	G/G	T/T	G/G	G/G	G/G	T/T	G/G	G/G	G/G	G/G	G/G	G/G	G/G	G/G	G/G	G/G	T/T	G/G	T/T	T/T	G/G	T/T
CaSNP260	Chr05	8470717	8470717	C/T	2	0.004	0.0121	0.4988	0.4757	0.3744	0.9757	C/C	T/T	C/C	T/T	T/T	T/T	T/T	C/C	T/T	C/C	T/T	T/T	C/C	C/C	C/T	T/T	C/C	C/C	C/C	T/T	C/C	C/C	T/T	C/C	C/C	C/C	T/T	T/T	C/C	T/T	T/T	C/C	C/C	C/C	C/C	C/C	C/C	C/C
CaSNP261	Chr05	13540608	13540608	G/T	2	0.0181	0.0164	0.4949	0.4497	0.3725	0.9669	T/T	T/T	G/G	G/G	G/G	G/G	T/T	T/T	T/T	T/T	T/T	G/G	T/T	G/G	G/G	G/G	G/G	T/T	G/G	T/T	G/G	G/G	T/T	T/T	G/G	G/G	G/G	G/G	G/G	G/G	G/G	T/T	T/T	T/T	T/T	T/T	T/T	G/G
CaSNP262	Chr05	23000413	23000413	C/T	3	0	0.0101	0.4805	0.3801	0.3707	0.979	T/T	C/C	T/T	T/T	T/T	T/T	T/T	T/T	T/T	T/T	T/T	C/C	C/C	T/T	C/T	C/C	T/T	T/T	T/T	C/C	T/T	C/C	T/T	T/T	T/T	T/T	T/T	T/T	T/T	T/T	T/T	T/T	C/C	T/T	T/T	T/T	T/T	T/T
CaSNP044	Chr05	29437076	29437076	C/T	2	0.004	0.004	0.2954	0.1802	0.2518	0.9865	C/C	T/T	T/T	T/T	T/T	T/T	T/T	C/C	T/T	C/C	T/T	T/T	T/T	T/T	C/T	T/T	C/C	T/T	C/C	T/T	T/T	T/T	T/T	T/T	T/T	T/T	T/T	T/T	T/T	T/T	T/T	T/T	T/T	T/T	C/C	C/C	T/T	T/T
CaSNP263	Chr05	31406615	31406615	C/T	2	0	0.006	0.4162	0.2954	0.3296	0.9856	C/C	C/C	T/T	C/C	C/C	T/T	C/C	C/C	C/C	C/C	C/C	C/C	C/C	C/C	T/T	C/C	C/C	T/T	C/C	T/T	T/T	T/T	T/T	T/T	T/T	T/T	C/C	T/T	T/T	T/T	C/C	T/T	C/C	T/T	C/C	T/T	T/T	C/C
CaSNP264	Chr05	32330585	32330585	G/A	2	0.0161	0.0184	0.4841	0.4109	0.3669	0.962	G/G	G/G	A/A	A/A	A/A	A/A	G/G	G/G	G/G	A/A	G/G	A/A	A/A	G/G	A/A	A/A	A/A	A/A	A/A	A/A	A/A	A/A	A/A	A/A	A/A	A/A	A/A	A/A	A/A	A/A	A/A	A/A	G/G	A/A	A/A	G/G	A/A	-
CaSNP265	Chr05	43981930	43981930	T/C	2	0	0.0222	0.4817	0.4042	0.3657	0.9539	C/C	C/C	C/C	C/C	C/C	C/C	C/C	C/C	T/T	C/C	T/T	C/C	T/T	T/T	C/T	C/C	C/C	C/C	C/C	C/C	C/C	T/T	T/T	C/C	C/C	C/C	C/C	C/C	C/C	C/C	C/C	C/C	T/T	C/C	C/C	T/T	C/C	T/T
CaSNP266	Chr05	44875271	44875271	A/C	2	0.0121	0.0143	0.4812	0.4031	0.3654	0.9703	C/C	C/C	C/C	C/C	C/C	C/C	C/C	C/C	A/A	C/C	A/A	C/C	A/A	A/A	A/C	C/C	C/C	C/C	C/C	C/C	C/C	A/A	A/A	C/C	C/C	C/C	C/C	C/C	C/C	C/C	C/C	C/C	A/A	C/C	C/C	A/A	C/C	A/A
CaSNP046	Chr05	55409771	55409771	T/C	2	0.0121	0.0122	0.4984	0.4714	0.3742	0.9755	C/C	C/C	C/C	C/C	C/C	C/C	C/C	C/C	T/T	C/C	T/T	T/T	T/T	T/T	C/T	C/C	C/C	C/C	C/C	C/C	C/C	T/T	T/T	C/C	C/C	C/C	T/T	C/C	C/C	C/C	C/C	C/C	T/T	C/C	C/C	T/T	C/C	T/T
CaSNP267	Chr05	55858687	55858687	C/A	2	0	0.0101	0.4991	0.4788	0.3746	0.9798	A/A	A/A	A/A	A/A	A/A	A/A	A/A	A/A	C/C	A/A	C/C	C/C	C/C	C/C	A/C	A/A	A/A	A/A	A/A	A/A	A/A	C/C	C/C	A/A	A/A	A/A	C/C	A/A	A/A	A/A	A/A	A/A	C/C	A/A	A/A	C/C	A/A	C/C
CaSNP268	Chr05	59197892	59197892	C/A	2	0	0.0101	0.4892	0.4264	0.3695	0.9794	A/A	A/A	A/A	A/A	A/A	A/A	A/A	A/A	C/C	A/A	C/C	A/A	A/A	C/C	A/C	A/A	A/A	A/A	A/A	A/A	A/A	A/A	C/C	A/A	A/A	A/A	A/A	A/A	A/A	A/A	A/A	A/A	C/C	A/A	A/A	A/A	A/A	C/C
CaSNP269	Chr05	67839778	67839778	C/T	2	0.0181	0.0103	0.4405	0.3275	0.3435	0.9766	T/T	C/C	T/T	T/T	T/T	T/T	T/T	T/T	T/T	T/T	T/T	C/C	T/T	T/T	T/T	T/T	T/T	T/T	T/T	T/T	T/T	C/C	T/T	T/T	T/T	T/T	C/C	T/T	T/T	T/T	C/C	T/T	T/T	T/T	T/T	T/T	T/T	C/C
CaSNP270	Chr05	74970195	74970195	G/A	2	0.0141	0.0225	0.4367	0.3221	0.3413	0.9485	A/A	G/G	A/A	A/A	A/A	A/A	A/A	A/A	A/A	A/A	A/A	G/G	A/A	A/A	A/A	A/A	A/A	A/A	A/A	A/A	A/A	G/G	A/A	A/A	A/A	A/A	G/G	A/A	A/A	A/A	G/G	A/A	A/A	A/A	A/A	A/A	A/A	G/G
CaSNP271	Chr05	81630859	81630859	T/C	2	0.0081	0.0122	0.4768	0.3923	0.3631	0.9744	T/T	T/T	T/T	T/T	T/T	T/T	T/T	C/C	C/C	C/C	T/T	C/C	C/C	C/C	C/T	T/T	T/T	T/T	T/T	T/T	T/T	C/C	C/C	T/T	T/T	T/T	C/C	T/T	T/T	T/T	C/C	T/T	C/C	T/T	T/T	C/C	T/T	C/C
CaSNP047	Chr05	85520600	85520600	T/C	2	0	0.0181	0.4867	0.4183	0.3682	0.9628	C/C	C/C	C/C	C/C	C/C	C/C	C/C	C/C	T/T	C/C	T/T	C/C	T/T	T/T	C/T	C/C	C/C	C/C	C/C	C/C	C/C	T/T	T/T	C/C	C/C	C/C	C/C	C/C	C/C	C/C	C/C	C/C	T/T	C/C	C/C	T/T	C/C	T/T
CaSNP272	Chr05	95079150	95079150	C/A	2	0	0.0101	0.4994	0.4829	0.3747	0.9798	A/A	A/A	A/A	A/A	A/A	A/A	A/A	A/A	C/C	A/A	C/C	C/C	C/C	C/C	A/C	A/A	A/A	A/A	A/A	A/A	A/A	C/C	C/C	A/A	A/A	A/A	C/C	A/A	A/A	A/A	A/A	A/A	C/C	A/A	A/A	C/C	A/A	C/C
CaSNP273	Chr05	103325041	103325041	T/A	2	0	0.0081	0.3195	0.1996	0.2685	0.9746	T/T	T/T	T/T	T/T	T/T	T/T	T/T	T/T	T/T	T/T	A/A	T/T	T/T	T/T	T/T	T/T	T/T	T/T	T/T	T/T	T/T	T/T	T/T	T/T	T/T	T/T	T/T	T/T	T/T	T/T	T/T	T/T	T/T	T/T	T/T	T/T	T/T	T/T
CaSNP274	Chr05	115542181	115542181	C/T	2	0.0121	0.0143	0.482	0.4051	0.3658	0.9703	T/T	T/T	T/T	T/T	T/T	T/T	T/T	C/C	C/C	C/C	C/C	C/C	C/C	C/C	C/T	T/T	T/T	T/T	T/T	T/T	T/T	C/C	C/C	T/T	T/T	T/T	C/C	T/T	T/T	T/T	C/C	T/T	C/C	T/T	T/T	C/C	T/T	C/C
CaSNP275	Chr05	124860905	124860905	G/T	2	0.006	0.0183	0.4953	0.4513	0.3726	0.9631	T/T	T/T	T/T	T/T	T/T	T/T	T/T	G/G	G/G	G/G	G/G	T/T	G/G	G/G	G/T	T/T	T/T	T/T	T/T	T/T	T/T	G/G	G/G	T/T	T/T	T/T	T/T	T/T	T/T	T/T	G/G	T/T	G/G	T/T	T/T	G/G	T/T	G/G
CaSNP276	Chr05	130075963	130075963	T/C	2	0.006	0.0041	0.3995	0.2759	0.3197	0.9897	C/C	T/T	C/C	C/C	C/C	C/C	C/C	C/C	C/C	C/C	C/C	C/C	C/C	C/C	C/C	C/C	C/C	C/C	C/C	C/C	C/C	C/C	C/C	C/C	C/C	C/C	C/C	C/C	C/C	C/C	C/C	C/C	T/T	C/C	C/C	C/C	C/C	T/T
CaSNP277	Chr05	135392673	135392673	A/G	2	0.004	0.0101	0.4156	0.2945	0.3292	0.9757	G/G	A/A	G/G	G/G	G/G	G/G	G/G	G/G	G/G	G/G	G/G	A/A	G/G	G/G	G/G	G/G	G/G	G/G	G/G	G/G	G/G	A/A	G/G	G/G	G/G	G/G	A/A	G/G	G/G	G/G	A/A	G/G	G/G	G/G	G/G	G/G	G/G	G/G
CaSNP278	Chr05	146336127	146336127	C/T	2	0	0.0121	0.4995	0.4839	0.3747	0.9758	T/T	T/T	T/T	T/T	T/T	T/T	T/T	T/T	C/C	T/T	C/C	C/C	C/C	C/C	C/T	T/T	T/T	T/T	T/T	T/T	T/T	C/C	C/C	T/T	T/T	T/T	C/C	T/T	T/T	T/T	T/T	T/T	C/C	T/T	T/T	C/C	T/T	C/C
CaSNP279	Chr05	150381293	150381293	T/C	2	0	0.0081	0.4945	0.4476	0.3722	0.9836	C/C	C/C	C/C	C/C	C/C	C/C	C/C	T/T	C/C	T/T	T/T	T/T	T/T	C/C	C/C	C/C	C/C	T/T	C/C	T/T	C/C	T/T	C/C	C/C	C/C	C/C	T/T	C/C	C/C	C/C	T/T	C/C	T/T	C/C	C/C	T/T	T/T	T/T
CaSNP280	Chr05	156061485	156061485	G/A	3	0.0081	0.0203	0.3401	0.1941	0.2928	0.9403	G/G	G/G	G/G	G/G	G/G	G/G	G/G	G/G	G/G	G/G	G/G	G/G	G/G	G/G	G/G	G/G	G/G	G/G	G/G	G/G	G/G	A/A	G/G	G/G	G/G	G/G	G/G	G/G	G/G	G/G	G/G	G/G	G/G	G/G	G/G	G/G	G/G	G/G
CaSNP281	Chr05	162948932	162948932	T/C	2	0.004	0.0081	0.4976	0.4656	0.3738	0.9837	T/T	T/T	C/C	C/C	C/C	C/C	C/C	T/T	C/C	T/T	T/T	C/C	T/T	C/C	C/C	C/C	C/C	C/C	C/C	C/C	C/C	T/T	C/C	C/C	C/C	C/C	C/C	C/C	C/C	C/C	T/T	C/C	T/T	C/C	C/C	C/C	C/C	T/T
CaSNP282	Chr05	173930811	173930811	G/A	2	0.006	0.0061	0.494	0.4452	0.372	0.9877	A/A	A/A	G/G	A/A	A/A	A/A	A/A	A/A	A/A	A/A	G/G	G/G	A/A	A/A	A/A	A/A	A/A	A/A	A/A	A/A	A/A	G/G	A/A	A/A	A/A	G/G	A/A	A/A	A/A	A/A	A/A	A/A	G/G	A/A	A/A	A/A	A/A	G/G
CaSNP283	Chr05	178712903	178712903	C/T	3	0	0.0181	0.4659	0.3599	0.361	0.9612	T/T	C/C	T/T	T/T	T/T	T/T	T/T	T/T	C/C	T/T	T/T	T/T	T/T	C/C	C/T	T/T	T/T	T/T	T/T	T/T	T/T	T/T	T/T	T/T	C/C	T/T	T/T	T/T	T/T	T/T	T/T	T/T	C/C	T/T	T/T	T/T	T/T	T/T
CaSNP284	Chr05	191038463	191038463	T/C	2	0.006	0.0142	0.4631	0.3641	0.3558	0.9693	C/C	C/C	C/C	C/C	C/C	C/C	C/C	C/C	C/C	C/C	C/C	C/C	C/C	C/C	C/C	C/C	C/C	C/C	C/C	C/C	T/T	C/C	C/C	C/C	C/C	C/C	C/C	C/C	C/C	C/C	C/C	C/C	C/C	C/C	C/C	C/C	T/T	C/C
CaSNP285	Chr05	191399240	191399240	G/A	2	0.0101	0.002	0.3724	0.2475	0.3031	0.9946	G/G	A/A	A/A	G/G	G/G	G/G	G/G	G/G	G/G	G/G	G/G	G/G	G/G	G/G	G/G	G/G	G/G	G/G	G/G	G/G	G/G	G/G	G/G	G/G	G/G	G/G	G/G	G/G	G/G	G/G	G/G	G/G	G/G	G/G	G/G	G/G	G/G	G/G
CaSNP050	Chr05	195667229	195667229	C/T	2	0.0181	0.0062	0.344	0.2207	0.2848	0.982	T/T	T/T	C/C	T/T	T/T	T/T	T/T	T/T	T/T	T/T	T/T	T/T	T/T	T/T	T/T	T/T	T/T	T/T	T/T	T/T	T/T	T/T	T/T	T/T	T/T	T/T	T/T	T/T	T/T	T/T	T/T	C/C	C/C	T/T	T/T	T/T	T/T	C/C
CaSNP286	Chr05	202000027	202000027	C/T	2	0.002	0.0081	0.4142	0.2929	0.3284	0.9804	T/T	T/T	T/T	T/T	T/T	T/T	T/T	C/C	T/T	C/C	C/C	T/T	C/C	T/T	T/T	T/T	T/T	T/T	T/T	T/T	T/T	T/T	T/T	T/T	T/T	T/T	T/T	T/T	T/T	T/T	T/T	T/T	C/C	T/T	T/T	T/T	C/C	C/C
CaSNP287	Chr05	206633337	206633337	T/C	2	0	0.0081	0.4266	0.3085	0.3356	0.981	T/T	T/T	C/C	T/T	T/T	T/T	T/T	T/T	C/C	T/T	T/T	C/C	T/T	T/T	T/T	T/T	T/T	C/C	T/T	T/T	T/T	T/T	T/T	C/C	C/C	C/C	T/T	T/T	C/C	C/C	T/T	T/T	T/T	T/T	C/C	C/C	T/T	T/T
CaSNP288	Chr05	215775632	215775632	C/T	2	0	0.006	0.3915	0.2671	0.3149	0.9847	C/C	T/T	C/C	C/C	C/C	C/C	C/C	C/C	C/C	C/C	C/C	C/C	C/C	C/C	C/C	C/C	C/C	C/C	C/C	C/C	C/C	C/C	C/C	C/C	C/C	C/C	C/C	C/C	C/C	C/C	C/C	C/C	T/T	C/C	C/C	C/C	C/C	C/C
CaSNP289	Chr05	216721798	216721798	G/A	2	0	0.0081	0.4957	0.4536	0.3728	0.9837	G/G	G/G	A/A	A/A	A/A	G/G	A/A	G/G	A/A	A/A	A/A	A/A	A/A	A/A	A/A	A/A	A/A	A/A	A/A	A/A	A/A	A/A	G/G	A/A	A/A	A/A	A/A	A/A	A/A	A/A	A/A	G/G	G/G	A/A	G/G	G/G	A/A	A/A
CaSNP052	Chr06	388508	388508	A/C	2	0.002	0.0222	0.3704	0.2455	0.3018	0.9401	C/C	A/A	C/C	C/C	C/C	C/C	C/C	C/C	C/C	C/C	C/C	C/C	C/C	C/C	C/C	C/C	C/C	C/C	C/C	C/C	C/C	C/C	C/C	C/C	C/C	C/C	C/C	C/C	C/C	C/C	C/C	C/C	A/A	A/A	C/C	C/C	C/C	C/C
CaSNP290	Chr06	3230034	3230034	C/T	2	0	0.0081	0.4999	0.494	0.375	0.9838	C/C	T/T	C/C	C/C	C/C	C/C	C/C	C/C	C/C	C/C	C/C	T/T	C/C	T/T	C/C	C/C	T/T	T/T	T/T	C/C	T/T	T/T	T/T	C/C	T/T	T/T	T/T	C/C	C/C	T/T	C/C	T/T	T/T	C/C	C/C	T/T	T/T	T/T
CaSNP291	Chr06	10288845	10288845	C/T	2	0	0.006	0.4998	0.4889	0.3749	0.988	T/T	C/C	T/T	T/T	T/T	T/T	T/T	T/T	T/T	C/C	T/T	C/C	C/C	T/T	T/T	T/T	T/T	T/T	C/C	T/T	C/C	C/C	T/T	T/T	T/T	T/T	C/C	T/T	T/T	C/C	T/T	T/T	C/C	C/C	C/C	C/C	T/T	C/C
CaSNP292	Chr06	15584470	15584470	G/A	2	0.0141	0.002	0.492	0.4366	0.3709	0.9959	G/G	A/A	A/A	A/A	A/A	A/A	A/A	A/A	A/A	A/A	A/A	A/A	A/A	A/A	A/A	A/A	A/A	A/A	A/A	A/A	A/A	G/G	A/A	A/A	A/A	A/A	G/G	A/A	A/A	A/A	A/A	A/A	G/G	A/A	A/A	A/A	A/A	G/G
CaSNP053	Chr06	15889098	15889098	G/T	2	0.002	0.0162	0.4891	0.4263	0.3695	0.9669	G/G	T/T	T/T	T/T	T/T	T/T	T/T	T/T	T/T	T/T	T/T	T/T	T/T	T/T	T/T	T/T	T/T	T/T	T/T	T/T	T/T	T/T	T/T	T/T	T/T	T/T	G/G	T/T	T/T	T/T	T/T	T/T	G/G	T/T	T/T	T/T	T/T	G/G
CaSNP293	Chr06	23276419	23276419	G/A	2	0.0181	0.0062	0.4929	0.4405	0.3714	0.9874	A/A	A/A	G/G	G/G	G/G	G/G	G/G	G/G	A/A	A/A	G/G	A/A	G/G	A/A	A/A	A/A	G/G	A/A	G/G	A/A	G/G	A/A	A/A	G/G	A/A	A/A	A/A	A/A	G/G	G/G	G/G	G/G	G/G	G/G	A/A	A/A	A/A	A/A
CaSNP294	Chr06	27917338	27917338	A/G	2	0	0.004	0.2706	0.1613	0.234	0.9852	A/A	A/A	A/A	A/A	A/A	A/A	A/A	A/A	A/A	A/A	A/A	A/A	A/A	A/A	A/A	A/A	A/A	A/A	A/A	A/A	A/A	A/A	A/A	A/A	A/A	A/A	A/A	A/A	A/A	A/A	A/A	A/A	A/A	A/A	A/A	A/A	A/A	A/A
CaSNP054	Chr06	29923116	29923116	T/C	2	0	0.0202	0.4016	0.2782	0.321	0.9497	C/C	T/T	C/C	C/C	C/T	C/C	C/C	C/C	C/C	C/C	C/C	C/C	C/C	C/C	C/C	C/C	C/C	C/C	C/C	C/C	C/C	C/C	C/C	C/C	C/C	C/C	C/C	C/C	C/C	C/C	C/C	C/C	T/T	C/C	C/C	C/C	C/C	C/C
CaSNP295	Chr06	37104778	37104778	A/T	2	0.002	0.0061	0.4982	0.4697	0.3741	0.9878	A/A	T/T	T/T	T/T	T/T	T/T	T/T	A/A	T/T	T/T	A/A	A/A	A/A	A/A	T/T	T/T	T/T	T/T	T/T	T/T	T/T	A/A	T/T	T/T	T/T	T/T	T/T	T/T	T/T	T/T	T/T	T/T	T/T	T/T	A/A	T/T	T/T	T/T
CaSNP296	Chr06	38396294	38396294	C/A	2	0.0141	0.0123	0.4015	0.2781	0.3209	0.9694	A/A	C/C	C/C	C/C	C/C	C/C	C/C	C/C	C/C	C/C	A/A	A/A	C/C	A/A	C/C	C/C	A/A	C/C	C/C	C/C	C/C	A/A	C/C	A/A	C/C	C/C	A/A	C/C	A/A	C/C	A/A	C/C	A/A	C/C	C/C	C/C	C/C	C/C
CaSNP297	Chr06	48033899	48033899	A/G	2	0.0202	0.0144	0.472	0.3817	0.3606	0.9695	A/A	A/A	G/G	G/G	G/G	A/A	A/A	A/A	A/A	A/A	G/G	G/G	A/A	G/G	A/A	A/A	G/G	G/G	G/G	A/A	A/A	G/G	A/A	G/G	G/G	G/G	G/G	A/A	G/G	A/A	A/A	A/A	A/A	G/G	A/A	A/A	G/G	A/A
CaSNP298	Chr06	54296052	54296052	A/G	2	0	0.0081	0.5	0.498	0.375	0.9838	G/G	A/A	G/G	G/G	G/G	G/G	G/G	A/A	G/G	G/G	A/A	A/A	A/A	G/G	G/G	G/G	G/G	G/G	A/A	G/G	G/G	G/G	G/G	G/G	G/G	G/G	G/G	G/G	G/G	G/G	G/G	G/G	A/A	A/A	G/G	G/G	G/G	A/A
CaSNP299	Chr06	58720150	58720150	T/G	2	0	0.006	0.3573	0.2329	0.2935	0.9832	T/T	T/T	T/T	T/T	G/T	T/T	T/T	T/T	T/T	T/T	T/T	T/T	T/T	T/T	T/T	T/T	T/T	T/T	T/T	T/T	T/T	G/G	T/T	T/T	T/T	T/T	T/T	T/T	T/T	T/T	T/T	T/T	T/T	T/T	T/T	T/T	T/T	G/G
CaSNP300	Chr06	64892657	64892657	G/A	2	0	0.004	0.4977	0.4657	0.3738	0.992	A/A	A/A	A/A	G/G	G/G	G/G	G/G	A/A	A/A	A/A	A/A	A/A	A/A	A/A	G/G	G/G	A/A	A/A	G/G	G/G	G/G	A/A	A/A	A/A	A/A	A/A	A/A	G/G	A/A	G/G	G/G	G/G	G/G	A/A	A/A	A/A	A/A	G/G
CaSNP301	Chr06	76183667	76183667	A/G	2	0	0.0141	0.4994	0.4829	0.3747	0.9718	A/A	G/G	G/G	G/G	G/G	G/G	G/G	A/A	A/A	A/A	A/A	A/A	A/A	A/A	G/G	G/G	A/A	G/G	G/G	G/G	G/G	A/A	A/A	A/A	A/A	A/A	A/A	G/G	A/A	G/G	G/G	G/G	G/G	A/A	A/A	A/A	A/A	A/A
CaSNP302	Chr06	78793451	78793451	C/A	2	0	0.004	0.4789	0.3972	0.3642	0.9916	A/A	C/C	A/A	C/C	C/C	C/C	C/C	A/A	A/A	A/A	A/A	A/A	A/A	A/A	C/C	C/C	A/A	A/A	C/C	C/C	C/C	C/C	A/A	A/A	A/A	A/A	A/A	C/C	A/A	C/C	C/C	C/C	C/C	A/A	A/A	A/A	A/A	C/C
CaSNP303	Chr06	84318075	84318075	C/T	2	0.004	0.0101	0.4924	0.4383	0.3712	0.9795	C/C	C/C	T/T	T/T	T/T	T/T	T/T	C/C	C/C	C/C	T/T	T/T	C/C	T/T	C/C	T/T	C/C	T/T	T/T	T/T	T/T	C/C	T/T	T/T	C/C	C/C	C/C	T/T	T/T	T/T	T/T	T/T	C/C	T/T	C/C	C/C	C/C	T/T
CaSNP304	Chr06	89758327	89758327	T/G	2	0	0.0081	0.3887	0.2641	0.3132	0.9792	G/G	T/T	G/G	G/G	G/G	G/G	G/G	G/G	G/G	G/G	G/G	G/G	G/G	G/G	G/G	G/G	G/G	G/G	G/G	G/G	G/G	G/G	G/G	G/G	G/G	G/G	G/G	G/G	G/G	G/G	G/G	G/G	G/G	G/G	G/G	G/G	G/G	G/G
CaSNP305	Chr06	100506583	100506583	C/A	2	0.0282	0.0041	0.4946	0.4481	0.3723	0.9917	A/A	C/C	A/A	A/A	A/A	A/A	A/A	C/C	A/A	A/A	C/C	A/A	C/C	C/C	C/C	A/A	A/A	A/A	A/A	A/A	A/A	A/A	C/C	A/A	C/C	C/C	A/A	A/A	A/A	A/A	A/A	A/A	C/C	A/A	A/A	A/A	A/A	C/C
CaSNP306	Chr06	105638578	105638578	G/A	2	0.006	0.0061	0.4473	0.3377	0.3473	0.9864	G/G	A/A	A/A	A/A	A/A	A/A	A/A	G/G	A/A	G/G	G/G	G/G	A/A	A/A	A/A	A/A	A/A	A/A	A/A	A/A	A/A	G/G	A/A	A/A	A/A	A/A	A/A	A/A	A/A	A/A	G/G	A/A	G/G	G/G	A/A	A/A	G/G	G/G
CaSNP307	Chr06	114714885	114714885	A/C	2	0.006	0.0081	0.4955	0.4523	0.3727	0.9837	C/C	A/A	C/C	C/C	C/C	C/C	C/C	C/C	C/C	C/C	A/A	C/C	A/A	A/A	A/A	C/C	C/C	C/C	C/C	C/C	C/C	C/C	A/A	C/C	A/A	A/A	C/C	C/C	C/C	C/C	C/C	C/C	A/A	C/C	C/C	C/C	C/C	A/A
CaSNP308	Chr06	125904243	125904243	T/C	2	0.0141	0.002	0.352	0.228	0.2901	0.9943	T/T	T/T	T/T	T/T	T/T	T/T	T/T	T/T	T/T	T/T	T/T	T/T	T/T	C/C	C/C	T/T	T/T	T/T	T/T	T/T	T/T	T/T	C/C	T/T	C/C	C/C	T/T	T/T	T/T	T/T	T/T	T/T	C/C	T/T	T/T	T/T	T/T	C/C
CaSNP309	Chr06	127598063	127598063	G/A	2	0.0161	0.0041	0.4963	0.457	0.3731	0.9917	A/A	G/G	A/A	A/A	A/A	A/A	A/A	G/G	A/A	A/A	G/G	A/A	G/G	G/G	G/G	A/A	A/A	A/A	A/A	A/A	A/A	A/A	G/G	A/A	G/G	G/G	A/A	A/A	A/A	A/A	A/A	A/A	G/G	A/A	A/A	A/A	A/A	G/G
CaSNP310	Chr06	139254927	139254927	A/G	2	0	0.0141	0.4406	0.3276	0.3435	0.968	A/A	A/A	A/A	A/A	A/A	A/A	A/A	G/G	A/A	A/A	G/G	A/A	G/G	G/G	A/A	A/A	A/A	A/A	A/A	A/A	A/A	A/A	G/G	A/A	G/G	G/G	A/A	A/A	A/A	A/A	A/A	A/A	A/A	A/A	A/A	A/A	A/A	A/A
CaSNP311	Chr06	141577133	141577133	A/C	2	0.0242	0.0083	0.4494	0.3409	0.3484	0.9815	A/A	A/A	A/A	A/A	A/A	A/A	A/A	C/C	A/A	A/A	C/C	A/A	C/C	C/C	C/C	A/A	A/A	A/A	A/A	A/A	A/A	A/A	C/C	A/A	C/C	C/C	A/A	A/A	A/A	A/A	A/A	A/A	C/C	A/A	A/A	A/A	A/A	C/C
CaSNP312	Chr06	147974940	147974940	C/T	2	0.002	0.0061	0.4974	0.4636	0.3737	0.9877	T/T	C/C	T/T	T/T	T/T	T/T	T/T	C/C	T/T	T/T	C/C	T/T	C/C	C/C	C/C	T/T	T/T	T/T	T/T	T/T	T/T	T/T	C/C	T/T	C/C	C/C	T/T	T/T	T/T	T/T	T/T	T/T	C/C	T/T	T/T	T/T	T/T	C/C
CaSNP313	Chr06	157246293	157246293	C/T	2	0.0161	0.0102	0.4954	0.4518	0.3727	0.9794	T/T	C/C	T/T	T/T	T/T	T/T	T/T	T/T	T/T	T/T	C/C	C/C	C/C	C/C	C/C	T/T	T/T	T/T	T/T	T/T	T/T	T/T	C/C	T/T	T/T	T/T	T/T	T/T	T/T	T/T	T/T	T/T	C/C	C/C	T/T	T/T	T/T	C/C
CaSNP314	Chr06	165277873	165277873	C/G	2	0.0302	0.0104	0.4539	0.3482	0.3509	0.9771	G/G	C/C	G/G	G/G	G/G	G/G	G/G	G/G	G/G	G/G	C/C	C/C	C/C	G/G	C/C	G/G	G/G	G/G	G/G	G/G	G/G	G/G	G/G	G/G	G/G	G/G	G/G	G/G	G/G	G/G	G/G	G/G	C/C	C/C	G/G	G/G	G/G	-
CaSNP315	Chr06	175592141	175592141	A/G	2	0.002	0.002	0.4012	0.2778	0.3207	0.995	G/G	A/A	G/G	G/G	G/G	G/G	G/G	G/G	G/G	G/G	G/G	G/G	G/G	G/G	A/A	G/G	G/G	G/G	G/G	G/G	G/G	G/G	G/G	G/G	G/G	G/G	G/G	G/G	G/G	G/G	G/G	G/G	A/A	G/G	G/G	G/G	G/G	A/A
CaSNP316	Chr06	182445858	182445858	T/G	2	0	0.0101	0.4549	0.3498	0.3514	0.9778	T/T	T/T	T/T	T/T	T/T	G/G	G/G	T/T	G/G	G/G	T/T	T/T	T/T	T/T	G/G	T/T	T/T	T/T	G/G	T/T	G/G	G/G	T/T	G/G	T/T	T/T	T/T	G/G	G/G	G/G	G/G	T/T	T/T	T/T	T/T	G/G	T/T	G/G
CaSNP058	Chr06	183853828	183853828	A/G	2	0.0101	0.002	0.2222	0.1273	0.1975	0.991	G/G	G/G	G/G	G/G	G/G	G/G	G/G	G/G	G/G	G/G	G/G	G/G	G/G	G/G	G/G	G/G	G/G	G/G	G/G	G/G	G/G	G/G	G/G	G/G	G/G	G/G	G/G	G/G	G/G	G/G	G/G	G/G	G/G	G/G	G/G	G/G	G/G	G/G
CaSNP317	Chr06	189951139	189951139	G/A	2	0.0181	0.0062	0.4716	0.3809	0.3604	0.9869	A/A	A/A	A/A	A/A	A/A	G/G	G/G	A/A	G/G	G/G	A/A	A/A	G/G	A/A	G/G	A/A	A/A	A/A	A/A	A/A	G/G	G/G	A/A	G/G	A/A	A/A	A/A	G/G	G/G	G/G	G/G	G/G	G/G	A/A	A/A	G/G	A/A	G/G
CaSNP318	Chr06	195327062	195327062	A/C	2	0.004	0.002	0.4205	0.3006	0.3321	0.9952	A/A	A/A	A/A	A/A	A/A	A/A	A/A	A/A	A/A	A/A	A/A	A/A	A/A	A/A	A/A	A/A	A/A	A/A	A/A	A/A	A/A	A/A	A/A	A/A	A/A	A/A	A/A	A/A	A/A	A/A	A/A	A/A	C/C	A/A	A/A	A/A	A/A	A/A
CaSNP059	Chr06	200161574	200161574	C/T	2	0.002	0.0162	0.4302	0.3131	0.3376	0.9623	T/T	C/C	T/T	T/T	T/T	T/T	T/T	T/T	T/T	T/T	T/T	T/T	T/T	T/T	T/T	T/T	T/T	T/T	T/T	T/T	T/T	C/C	T/T	T/T	T/T	T/T	C/C	T/T	T/T	T/T	T/T	T/T	C/C	T/T	T/T	T/T	T/T	T/T
CaSNP319	Chr06	202214409	202214409	C/T	2	0	0.0081	0.4327	0.3165	0.3391	0.9813	T/T	T/T	T/T	T/T	C/T	T/T	T/T	T/T	T/T	T/T	T/T	T/T	C/C	T/T	T/T	T/T	T/T	T/T	T/T	T/T	T/T	T/T	T/T	T/T	T/T	T/T	T/T	T/T	T/T	T/T	T/T	T/T	C/C	T/T	T/T	T/T	T/T	T/T
CaSNP320	Chr06	206543453	206543453	G/T	4	0	0.0081	0.5036	0.4829	0.3808	0.9839	G/G	G/G	T/T	T/T	T/T	T/T	T/T	T/T	T/T	T/T	T/T	T/T	G/G	T/T	T/T	T/T	T/T	T/T	T/T	T/T	T/T	T/T	T/T	T/T	T/T	T/T	G/G	T/T	T/T	T/T	T/T	T/T	G/G	T/T	T/T	T/T	T/T	T/T
CaSNP321	Chr06	216250584	216250584	G/T	2	0	0.006	0.4319	0.3155	0.3387	0.9861	T/T	G/G	G/G	T/T	T/T	T/T	T/T	T/T	T/T	T/T	T/T	T/T	T/T	T/T	T/T	T/T	T/T	T/T	T/T	T/T	T/T	T/T	T/T	T/T	T/T	T/T	T/T	T/T	T/T	G/G	T/T	T/T	G/G	T/T	T/T	T/T	T/T	G/G
CaSNP060	Chr07	3942086	3942086	A/G	2	0.0262	0.0083	0.4562	0.352	0.3521	0.9818	A/A	A/A	G/G	A/A	A/A	G/G	G/G	G/G	G/G	G/G	G/G	A/A	A/A	G/G	G/G	G/G	A/A	A/A	A/A	G/G	G/G	G/G	G/G	G/G	G/G	G/G	G/G	G/G	G/G	G/G	G/G	A/A	G/G	A/A	A/A	G/G	G/G	G/G
CaSNP322	Chr07	5665316	5665316	A/G	2	0	0.006	0.4722	0.3821	0.3607	0.9873	G/G	G/G	A/A	G/G	G/G	A/A	A/A	G/G	A/A	A/A	G/G	G/G	G/G	G/G	A/A	A/A	G/G	G/G	G/G	A/A	A/A	A/A	A/A	G/G	A/A	A/A	G/G	G/G	G/G	G/G	A/A	A/A	G/G	G/G	G/G	G/G	A/A	G/G
CaSNP323	Chr07	9083302	9083302	C/T	2	0	0.0161	0.4993	0.4819	0.3747	0.9678	C/C	C/C	T/T	C/C	C/C	T/T	T/T	T/T	T/T	T/T	T/T	T/T	C/C	C/C	T/T	T/T	C/C	C/C	C/C	T/T	T/T	T/T	T/T	C/C	T/T	T/T	C/C	C/C	C/C	T/T	T/T	T/T	C/C	T/T	T/T	T/T	T/T	C/C
CaSNP324	Chr07	13011309	13011309	T/C	2	0.002	0.0141	0.4982	0.4697	0.3741	0.9717	C/C	C/C	T/T	T/T	T/T	C/C	C/C	C/C	C/C	C/C	C/C	T/T	C/C	T/T	T/T	T/T	C/C	C/C	C/C	T/T	T/T	T/T	T/T	T/T	C/C	C/C	T/T	C/C	T/T	T/T	C/C	C/C	C/C	C/C	C/C	T/T	C/C	C/C
CaSNP325	Chr07	23101342	23101342	G/A	2	0.002	0.004	0.4998	0.4889	0.3749	0.992	A/A	G/G	A/A	A/A	A/A	A/A	A/A	A/A	A/A	A/A	A/A	A/A	G/G	A/A	A/A	A/A	A/A	A/A	A/A	A/A	A/A	A/A	A/A	A/A	A/A	A/A	A/A	A/A	A/A	A/A	A/A	G/G	G/G	A/A	A/A	A/A	G/G	G/G
CaSNP326	Chr07	31168410	31168410	C/G	2	0	0.0101	0.3678	0.2429	0.3002	0.9725	C/C	G/G	C/C	C/C	C/C	C/C	C/C	C/C	C/C	C/C	C/C	C/C	C/C	C/C	C/C	C/C	C/C	C/C	C/C	C/C	C/C	C/C	C/C	C/C	C/C	C/C	C/C	C/C	C/C	C/C	C/C	C/C	G/G	C/C	C/C	C/C	C/C	C/C
CaSNP327	Chr07	32110062	32110062	C/A	2	0.004	0	0.2315	0.1336	0.2047	1	C/C	A/A	C/C	C/C	C/C	C/C	C/C	C/C	C/C	C/C	C/C	C/C	C/C	C/C	C/C	C/C	C/C	C/C	C/C	C/C	C/C	C/C	C/C	C/C	C/C	C/C	C/C	C/C	C/C	C/C	C/C	C/C	C/C	C/C	C/C	C/C	C/C	C/C
CaSNP328	Chr07	42223751	42223751	T/G	2	0	0.0302	0.4801	0.4002	0.3648	0.9371	G/G	G/G	G/G	G/G	G/G	G/G	G/G	G/G	G/G	G/G	G/G	G/G	G/G	G/G	G/G	G/G	G/G	G/G	G/G	G/G	G/G	T/T	G/G	G/G	G/G	G/G	G/G	G/G	G/G	G/G	G/G	G/G	T/T	G/G	T/T	G/G	T/T	T/T
CaSNP330	Chr07	66471948	66471948	T/G	2	0.004	0.0081	0.4841	0.4109	0.3669	0.9833	G/G	G/G	G/G	G/G	G/G	G/G	G/G	G/G	G/G	G/G	G/G	G/G	G/G	G/G	G/G	G/G	G/G	G/G	G/G	G/G	G/G	T/T	G/G	G/G	G/G	G/G	G/G	G/G	G/G	G/G	G/G	G/G	T/T	G/G	T/T	G/G	T/T	T/T
CaSNP331	Chr07	72383750	72383750	C/T	2	0.0121	0.0061	0.4272	0.3092	0.3359	0.9857	C/C	T/T	C/C	C/C	C/C	T/T	T/T	T/T	C/C	T/T	T/T	C/C	C/C	C/C	C/T	T/T	T/T	C/C	T/T	T/T	T/T	C/C	T/T	T/T	T/T	T/T	C/C	T/T	T/T	C/C	C/C	C/C	C/C	T/T	C/C	C/C	C/C	C/C
CaSNP332	Chr07	77992119	77992119	G/T	2	0.0181	0.0103	0.4772	0.3932	0.3633	0.9784	T/T	T/T	T/T	T/T	T/T	T/T	T/T	T/T	T/T	T/T	T/T	T/T	T/T	T/T	T/T	T/T	T/T	T/T	T/T	T/T	T/T	G/G	T/T	T/T	T/T	T/T	T/T	T/T	T/T	T/T	T/T	T/T	G/G	T/T	G/G	T/T	G/G	G/G
CaSNP333	Chr07	82895962	82895962	C/A	2	0.0141	0.0348	0.4738	0.3855	0.3615	0.9266	A/A	A/A	A/A	A/A	A/A	A/A	A/A	A/A	A/A	A/A	A/A	A/A	A/A	A/A	A/A	A/A	A/A	A/A	A/A	A/A	A/A	C/C	A/A	A/A	A/A	A/A	A/A	A/A	A/A	A/A	A/A	A/A	C/C	A/A	C/C	A/A	C/C	C/C
CaSNP334	Chr07	97951831	97951831	T/G	2	0.002	0.0141	0.4812	0.403	0.3654	0.9707	G/G	G/G	G/G	G/G	G/G	G/G	G/G	G/G	G/G	G/G	G/G	G/G	G/G	G/G	G/G	G/G	G/G	G/G	G/G	G/G	G/G	T/T	G/G	G/G	G/G	G/G	G/G	G/G	G/G	G/G	G/G	G/G	T/T	G/G	T/T	G/G	T/T	T/T
CaSNP061	Chr07	101332262	101332262	G/A	2	0.0202	0.0082	0.4959	0.4547	0.3729	0.9835	A/A	A/A	A/A	A/A	A/A	A/A	A/A	A/A	A/A	A/A	A/A	A/A	A/A	A/A	A/A	A/A	A/A	G/G	A/A	A/A	A/A	G/G	A/A	A/A	A/A	A/A	A/A	A/A	A/A	A/A	G/G	A/A	G/G	A/A	G/G	A/A	G/G	G/G
CaSNP335	Chr07	105544685	105544685	G/A	2	0.0282	0.0104	0.4991	0.4782	0.3745	0.9792	A/A	G/G	A/A	A/A	A/A	A/A	G/G	A/A	A/A	A/A	A/A	A/A	A/A	G/G	A/A	G/G	A/A	G/G	A/A	A/A	G/G	G/G	A/A	A/A	A/A	A/A	A/A	A/A	A/A	G/G	G/G	G/G	G/G	A/A	G/G	A/A	A/A	G/G
CaSNP062	Chr07	110735031	110735031	C/A	2	0.002	0.0202	0.3479	0.2242	0.2874	0.9419	A/A	A/A	A/A	A/A	A/A	A/A	A/A	C/C	A/A	C/C	A/A	A/A	C/C	A/A	A/A	A/A	A/A	A/A	A/A	A/A	A/A	A/A	A/A	A/A	A/A	A/A	A/A	A/A	A/A	A/A	A/A	A/A	C/C	A/A	A/A	A/A	A/A	A/A
CaSNP336	Chr07	114844716	114844716	C/A	2	0	0.0141	0.4817	0.4042	0.3657	0.9707	A/A	A/A	A/A	A/A	A/A	A/A	A/A	A/A	A/A	A/A	A/A	A/A	A/A	A/A	A/A	A/A	A/A	A/A	A/A	A/A	A/A	C/C	A/A	A/A	A/A	A/A	A/A	A/A	A/A	A/A	A/A	A/A	C/C	A/A	C/C	A/A	C/C	C/C
CaSNP337	Chr07	116712866	116712866	C/T	2	0	0.0081	0.4104	0.2883	0.3262	0.9803	C/C	T/T	C/C	C/C	C/C	T/T	C/C	T/T	C/C	T/T	T/T	C/C	C/C	C/C	C/T	T/T	T/T	C/C	T/T	T/T	T/T	C/C	T/T	C/C	T/T	T/T	C/C	T/T	C/C	C/C	C/C	C/C	C/C	T/T	C/C	C/C	C/C	C/C
CaSNP338	Chr07	120247362	120247362	C/T	2	0.004	0.0101	0.4845	0.4119	0.3671	0.9792	T/T	T/T	T/T	T/T	T/T	T/T	T/T	T/T	T/T	T/T	T/T	T/T	T/T	T/T	T/T	T/T	T/T	T/T	T/T	T/T	T/T	C/C	T/T	T/T	T/T	T/T	T/T	T/T	T/T	T/T	T/T	T/T	C/C	T/T	C/C	T/T	C/C	C/C
CaSNP340	Chr07	145283970	145283970	C/T	2	0.002	0.0081	0.4859	0.4162	0.3679	0.9833	T/T	T/T	T/T	T/T	T/T	T/T	C/C	T/T	T/T	T/T	T/T	T/T	T/T	T/T	T/T	T/T	T/T	T/T	T/T	T/T	T/T	C/C	T/T	T/T	T/T	T/T	T/T	T/T	T/T	T/T	T/T	T/T	C/C	T/T	C/C	T/T	C/C	C/C
CaSNP341	Chr07	153677049	153677049	G/T	2	0	0.0282	0.4646	0.3669	0.3567	0.9393	T/T	T/T	T/T	T/T	T/T	T/T	T/T	T/T	T/T	T/T	T/T	T/T	T/T	T/T	T/T	T/T	T/T	T/T	T/T	T/T	T/T	G/G	T/T	T/T	T/T	T/T	T/T	T/T	T/T	T/T	T/T	T/T	G/G	T/T	G/G	T/T	G/G	T/T
CaSNP342	Chr07	158884622	158884622	C/T	2	0.006	0.0284	0.4296	0.3124	0.3373	0.9339	T/T	T/T	T/T	T/T	T/T	T/T	T/T	T/T	T/T	T/T	T/T	T/T	T/T	T/T	T/T	T/T	T/T	T/T	T/T	T/T	T/T	C/C	T/T	T/T	T/T	T/T	T/T	T/T	T/T	T/T	T/T	T/T	T/T	T/T	C/C	T/T	C/C	C/C
CaSNP343	Chr07	168806388	168806388	G/T	2	0.0262	0.0083	0.4313	0.3147	0.3383	0.9808	T/T	T/T	T/T	T/T	T/T	T/T	T/T	T/T	T/T	T/T	T/T	T/T	T/T	T/T	T/T	T/T	T/T	T/T	T/T	T/T	T/T	G/G	T/T	T/T	T/T	T/T	T/T	T/T	T/T	T/T	T/T	T/T	G/G	T/T	T/T	T/T	T/T	T/T
CaSNP344	Chr07	176524550	176524550	C/T	2	0.0222	0.0289	0.494	0.4454	0.372	0.9415	T/T	T/T	T/T	T/T	T/T	T/T	T/T	T/T	C/C	T/T	T/T	T/T	T/T	T/T	T/T	T/T	T/T	T/T	T/T	T/T	T/T	C/C	T/T	T/T	T/T	T/T	C/C	T/T	T/T	T/T	T/T	T/T	C/C	T/T	C/C	T/T	T/T	C/C
CaSNP345	Chr07	182339170	182339170	C/T	2	0.002	0.0121	0.4983	0.4707	0.3741	0.9757	C/C	C/C	T/T	T/T	T/T	T/T	T/T	T/T	C/C	T/T	T/T	T/T	T/T	T/T	T/T	T/T	T/T	T/T	T/T	T/T	T/T	C/C	T/T	T/T	T/T	T/T	C/C	T/T	T/T	T/T	T/T	T/T	C/C	C/C	C/C	T/T	T/T	C/C
CaSNP346	Chr07	188481156	188481156	C/T	2	0	0.0141	0.4112	0.2893	0.3267	0.9657	T/T	C/C	T/T	T/T	T/T	T/T	T/T	T/T	T/T	T/T	T/T	T/T	T/T	T/T	T/T	T/T	T/T	T/T	T/T	T/T	T/T	T/T	T/T	T/T	T/T	T/T	T/T	T/T	T/T	T/T	T/T	T/T	T/T	T/T	T/T	T/T	T/T	T/T
CaSNP064	Chr07	193860404	193860404	G/A	2	0.0121	0.0143	0.498	0.4684	0.374	0.9713	G/G	G/G	A/A	A/A	A/A	A/A	G/G	A/A	A/A	A/A	A/A	A/A	A/A	G/G	A/A	G/G	A/A	A/A	G/G	G/G	G/G	G/G	A/A	A/A	G/G	A/A	G/G	G/G	A/A	A/A	G/G	A/A	A/A	A/A	A/A	G/G	G/G	A/A
CaSNP347	Chr07	197011483	197011483	C/T	2	0	0.0081	0.3906	0.2661	0.3143	0.9793	C/C	T/T	C/C	T/T	T/T	T/T	C/C	C/C	C/C	C/C	C/C	C/C	C/C	T/T	C/C	T/T	T/T	T/T	T/T	T/T	T/T	C/C	T/T	T/T	T/T	C/C	C/C	T/T	T/T	T/T	T/T	C/C	C/C	T/T	C/C	C/C	C/C	T/T
CaSNP348	Chr07	200417614	200417614	T/C	2	0	0.006	0.4886	0.4244	0.3692	0.9877	T/T	T/T	C/C	C/C	C/C	C/C	C/C	C/C	C/C	C/C	C/C	C/C	C/C	C/C	C/C	C/C	C/C	C/C	C/C	C/C	C/C	T/T	C/C	C/C	C/C	C/C	C/C	C/C	C/C	C/C	C/C	T/T	T/T	C/C	C/C	T/T	T/T	C/C
CaSNP349	Chr07	204158338	204158338	A/T	2	0	0.0262	0.4549	0.3498	0.3514	0.9424	T/T	A/A	T/T	A/A	A/A	A/A	A/A	T/T	T/T	A/A	T/T	T/T	T/T	A/A	A/A	T/T	T/T	T/T	T/T	A/A	A/A	T/T	A/A	A/A	A/A	T/T	T/T	A/A	A/A	T/T	T/T	T/T	A/A	A/A	T/T	T/T	T/T	A/A
CaSNP350	Chr07	212301249	212301249	G/C	2	0	0.0141	0.4969	0.4607	0.3734	0.9716	C/C	C/C	G/G	G/G	G/G	G/G	G/G	G/G	G/G	C/C	G/G	C/C	C/C	G/G	G/G	G/G	G/G	G/G	G/G	G/G	C/C	G/G	G/G	G/G	G/G	G/G	G/G	G/G	G/G	G/G	G/G	G/G	G/G	G/G	G/G	C/C	G/G	C/C
CaSNP351	Chr07	218720305	218720305	C/T	2	0	0.0141	0.4999	0.4929	0.375	0.9718	T/T	C/C	C/C	C/C	C/C	C/C	C/C	C/C	T/T	T/T	C/C	T/T	T/T	T/T	C/C	C/C	C/C	C/C	C/C	C/C	C/C	C/C	T/T	T/T	C/C	C/C	C/C	T/T	T/T	C/C	C/C	T/T	C/C	T/T	C/C	T/T	C/C	T/T
CaSNP352	Chr08	1714705	1714705	C/T	2	0.0081	0.0061	0.489	0.4258	0.3694	0.9875	C/C	C/C	C/C	T/T	T/T	T/T	T/T	T/T	C/C	C/C	T/T	T/T	C/C	T/T	T/T	T/T	T/T	C/C	T/T	C/C	T/T	T/T	T/T	T/T	C/C	C/C	T/T	T/T	T/T	C/C	T/T	T/T	C/C	T/T	C/C	C/C	T/T	T/T
CaSNP353	Chr08	2564763	2564763	T/C	2	0	0.0101	0.4975	0.4647	0.3738	0.9797	C/C	T/T	T/T	T/T	T/T	T/T	T/T	C/C	C/C	C/C	T/T	T/T	T/T	T/T	T/T	T/T	T/T	T/T	T/T	T/T	T/T	C/C	T/T	T/T	T/T	T/T	T/T	T/T	T/T	T/T	T/T	T/T	C/C	T/T	C/C	T/T	T/T	T/T
CaSNP354	Chr08	11442091	11442091	A/C	2	0.0161	0.002	0.4977	0.4662	0.3739	0.996	C/C	A/A	A/A	A/A	A/A	A/A	A/A	C/C	C/C	C/C	A/A	A/A	A/A	A/A	A/A	A/A	A/A	A/A	A/A	A/A	A/A	C/C	A/A	A/A	A/A	A/A	A/A	A/A	A/A	A/A	A/A	A/A	C/C	A/A	C/C	A/A	A/A	A/A
CaSNP355	Chr08	14415261	14415261	A/G	2	0.004	0.002	0.5	0.497	0.375	0.996	G/G	A/A	G/G	A/A	A/A	A/A	A/A	A/A	G/G	G/G	A/A	A/A	A/A	A/A	A/A	A/A	A/A	G/G	A/A	A/A	A/A	G/G	A/A	A/A	G/G	G/G	A/A	A/A	A/A	A/A	A/A	G/G	G/G	A/A	G/G	A/A	G/G	A/A
CaSNP356	Chr08	23658632	23658632	G/A	2	0	0.002	0.5	0.497	0.375	0.996	A/A	G/G	A/A	G/G	G/G	G/G	G/G	G/G	A/A	A/A	G/G	G/G	G/G	G/G	G/G	G/G	G/G	A/A	G/G	G/G	G/G	A/A	G/G	G/G	A/A	A/A	G/G	G/G	G/G	G/G	G/G	A/A	A/A	G/G	A/A	G/G	A/A	G/G
CaSNP357	Chr08	26186691	26186691	A/G	2	0.002	0.004	0.5	0.499	0.375	0.992	G/G	A/A	G/G	A/A	A/A	A/A	A/A	A/A	G/G	G/G	A/A	A/A	A/A	A/A	A/A	A/A	A/A	G/G	A/A	A/A	A/A	G/G	A/A	A/A	G/G	G/G	A/A	A/A	A/A	A/A	A/A	G/G	G/G	A/A	G/G	A/A	G/G	A/A
CaSNP358	Chr08	39427283	39427283	T/G	2	0.006	0.0041	0.4955	0.4523	0.3727	0.9917	G/G	T/T	G/G	T/T	T/T	T/T	T/T	T/T	G/G	G/G	T/T	T/T	T/T	T/T	T/T	T/T	T/T	G/G	T/T	T/T	T/T	G/G	T/T	T/T	G/G	G/G	T/T	T/T	T/T	T/T	T/T	G/G	G/G	T/T	G/G	T/T	G/G	T/T
CaSNP359	Chr08	43227667	43227667	G/C	2	0.002	0.0222	0.4863	0.4172	0.368	0.9543	C/C	G/G	C/C	G/G	G/G	G/G	G/G	G/G	C/C	C/C	G/G	G/G	G/G	G/G	G/G	G/G	G/G	C/C	G/G	G/G	G/G	C/C	G/G	G/G	C/C	C/C	G/G	G/G	G/G	G/G	G/G	C/C	C/C	G/G	C/C	G/G	C/C	G/G
CaSNP360	Chr08	44461762	44461762	T/C	2	0.002	0.004	0.5	0.497	0.375	0.992	C/C	T/T	C/C	T/T	T/T	T/T	T/T	T/T	C/C	C/C	T/T	T/T	T/T	T/T	T/T	T/T	T/T	C/C	T/T	T/T	T/T	C/C	T/T	T/T	C/C	C/C	T/T	T/T	T/T	T/T	T/T	C/C	C/C	T/T	C/C	T/T	C/C	T/T
CaSNP361	Chr08	47925652	47925652	A/G	2	0	0.0181	0.4914	0.4345	0.3707	0.9632	A/A	A/A	G/G	A/A	A/A	A/A	A/A	A/A	G/G	G/G	A/A	A/A	A/A	A/A	A/A	A/A	A/A	G/G	A/A	A/A	A/A	A/A	A/A	A/A	G/G	G/G	A/A	A/A	A/A	A/A	A/A	A/A	G/G	A/A	G/G	A/A	A/A	A/A
CaSNP362	Chr08	57175278	57175278	A/G	2	0	0.006	0.4919	0.4365	0.3709	0.9878	A/A	A/A	G/G	A/A	A/A	A/A	A/A	A/A	G/G	G/G	A/A	A/A	A/A	A/A	A/A	A/A	A/A	G/G	A/A	A/A	A/A	A/A	A/A	A/A	G/G	G/G	A/A	A/A	A/A	A/A	A/A	A/A	G/G	A/A	G/G	A/A	A/A	A/A
CaSNP364	Chr08	63577715	63577715	T/C	2	0	0.0081	0.4911	0.4335	0.3705	0.9835	T/T	T/T	C/C	T/T	T/T	T/T	T/T	T/T	C/C	C/C	T/T	T/T	T/T	T/T	T/T	T/T	T/T	C/C	T/T	T/T	T/T	T/T	T/T	T/T	C/C	C/C	T/T	T/T	T/T	T/T	T/T	T/T	C/C	T/T	C/C	T/T	T/T	T/T
CaSNP365	Chr08	70072794	70072794	T/C	2	0	0.004	0.478	0.3952	0.3638	0.9916	T/T	T/T	C/C	T/T	T/T	T/T	T/T	T/T	C/C	C/C	T/T	T/T	T/T	T/T	T/T	T/T	T/T	C/C	T/T	T/T	T/T	T/T	T/T	T/T	C/C	C/C	T/T	T/T	T/T	T/T	T/T	T/T	C/C	T/T	C/C	T/T	T/T	T/T
CaSNP366	Chr08	80857941	80857941	A/T	2	0.0242	0.0062	0.4737	0.3853	0.3615	0.9869	A/A	A/A	T/T	A/A	A/A	A/A	A/A	A/A	T/T	T/T	A/A	A/A	A/A	A/A	A/A	A/A	A/A	T/T	A/A	A/A	A/A	A/A	A/A	A/A	T/T	T/T	A/A	A/A	A/A	A/A	A/A	A/A	T/T	A/A	T/T	A/A	A/A	A/A
CaSNP368	Chr08	101058336	101058336	G/A	2	0	0.0141	0.4809	0.4022	0.3653	0.9707	A/A	G/G	A/A	A/A	A/A	A/A	A/A	A/A	G/G	G/G	G/G	G/G	A/A	A/A	A/A	A/A	A/A	A/A	A/A	A/A	A/A	A/A	A/A	A/A	A/A	A/A	A/A	A/A	A/A	A/A	A/A	A/A	G/G	G/G	G/G	A/A	A/A	A/A
CaSNP369	Chr08	107584189	107584189	C/T	2	0.0081	0.0041	0.2527	0.1484	0.2208	0.9838	C/C	C/C	C/C	C/C	C/C	T/T	C/C	C/C	C/C	C/C	T/T	T/T	C/C	C/C	C/C	C/C	C/C	C/C	C/C	C/C	C/C	C/C	C/C	C/C	C/C	C/C	C/C	T/T	C/C	T/T	C/C	C/C	C/C	T/T	C/C	C/C	C/C	C/C
CaSNP370	Chr08	116480422	116480422	A/G	2	0.002	0.0061	0.4048	0.2818	0.3229	0.9849	A/A	A/A	A/A	A/A	A/A	A/A	A/A	A/A	G/G	G/G	A/A	A/A	A/A	A/A	A/A	A/A	A/A	A/A	A/A	A/A	A/A	A/A	A/A	A/A	A/A	A/A	A/A	A/A	A/A	A/A	A/A	A/A	G/G	A/A	G/G	A/A	A/A	A/A
CaSNP067	Chr08	119957941	119957941	C/A	2	0.006	0.0122	0.3864	0.2617	0.3117	0.9684	A/A	A/A	A/A	A/A	A/A	A/A	A/A	A/A	A/A	A/A	A/A	A/A	A/A	A/A	A/A	A/A	A/A	A/A	A/A	A/A	A/A	A/A	A/A	A/A	A/A	A/A	A/A	A/A	A/A	A/A	A/A	A/A	C/C	A/A	C/C	A/A	A/A	A/A
CaSNP371	Chr08	122461344	122461344	C/A	2	0	0.0121	0.4974	0.4637	0.3737	0.9757	A/A	A/A	A/A	A/A	A/A	A/A	A/A	C/C	A/A	A/A	C/C	C/C	A/A	A/A	A/A	A/A	A/A	A/A	A/A	C/C	A/A	C/C	A/A	A/A	A/A	A/A	C/C	A/A	A/A	A/A	A/A	A/A	C/C	C/C	A/A	A/A	A/A	A/A
CaSNP068	Chr08	126315482	126315482	A/G	2	0.002	0.0141	0.3556	0.2313	0.2924	0.9603	G/G	G/G	G/G	G/G	G/G	G/G	G/G	G/G	G/G	G/G	G/G	G/G	A/A	G/G	G/G	G/G	G/G	G/G	G/G	G/G	G/G	G/G	G/G	G/G	G/G	G/G	G/G	G/G	G/G	G/G	G/G	G/G	A/A	G/G	A/A	A/G	G/G	G/G
CaSNP372	Chr08	127328423	127328423	G/A	2	0	0.0141	0.4549	0.3498	0.3514	0.969	A/A	G/G	G/G	A/A	A/A	G/G	G/G	A/A	A/A	A/A	A/A	A/A	G/G	G/G	G/G	A/A	A/A	A/A	A/A	A/A	A/A	A/A	G/G	A/A	A/A	A/A	A/A	A/A	A/A	A/A	A/A	A/A	G/G	A/A	A/A	A/A	A/A	A/A
CaSNP373	Chr08	129884687	129884687	G/A	2	0	0.0242	0.4857	0.4165	0.3677	0.9502	A/A	A/A	A/A	G/G	G/G	A/A	A/A	G/G	G/G	A/A	A/A	A/A	A/A	A/A	A/A	G/G	A/A	A/A	A/A	G/G	A/A	A/A	A/A	A/A	A/A	A/A	A/A	G/G	A/A	G/G	G/G	G/G	G/G	A/A	A/A	A/A	A/A	G/G
CaSNP374	Chr08	136522431	136522431	T/A	2	0	0.0121	0.499	0.4778	0.3745	0.9758	A/A	A/A	T/T	T/T	T/T	T/T	T/T	T/T	T/T	T/T	T/T	T/T	A/A	T/T	A/A	T/T	T/T	T/T	T/T	T/T	T/T	T/T	T/T	T/T	T/T	T/T	A/A	T/T	T/T	T/T	T/T	T/T	T/T	T/T	T/T	T/T	T/T	A/A
CaSNP069	Chr08	140042041	140042041	T/G	2	0	0.0101	0.2581	0.1522	0.2248	0.9609	G/G	G/G	G/G	G/G	G/G	G/G	G/G	G/G	G/G	G/G	G/G	G/G	G/G	G/G	G/G	G/G	G/G	G/G	G/G	G/G	G/G	G/G	G/G	G/G	G/G	G/G	G/G	G/G	G/G	G/G	G/G	G/G	G/G	G/G	G/G	G/G	G/G	G/G
CaSNP375	Chr08	143080073	143080073	T/G	2	0.002	0.0101	0.4771	0.3929	0.3633	0.9788	G/G	G/G	T/T	T/T	T/T	T/T	T/T	T/T	T/T	T/T	T/T	T/T	G/G	T/T	T/T	T/T	T/T	T/T	T/T	T/T	T/T	T/T	T/T	T/T	T/T	T/T	T/T	T/T	T/T	T/T	T/T	T/T	G/G	T/T	T/T	T/T	T/T	G/G
CaSNP376	Chr08	144208854	144208854	T/A	2	0	0.004	0.4961	0.4556	0.373	0.9919	A/A	T/T	T/T	T/T	T/T	A/A	A/A	A/A	T/T	A/A	T/T	T/T	A/A	T/T	A/A	T/T	A/A	T/T	A/A	T/T	A/A	A/A	T/T	T/T	T/T	T/T	T/T	T/T	T/T	T/T	T/T	T/T	T/T	T/T	T/T	T/T	A/A	A/A
CaSNP377	Chr08	147365517	147365517	A/G	2	0	0.0161	0.485	0.4133	0.3674	0.9668	G/G	G/G	G/G	A/A	A/A	G/G	G/G	G/G	A/A	G/G	G/G	G/G	A/A	G/G	G/G	G/G	A/A	G/G	G/G	G/G	A/A	A/A	G/G	G/G	A/A	A/A	G/G	G/G	G/G	A/A	A/A	A/A	G/G	G/G	A/A	G/G	A/A	A/A
CaSNP070	Chr08	147458068	147458068	T/C	2	0.0141	0.0123	0.4684	0.3742	0.3587	0.9737	C/C	C/C	C/C	C/C	C/C	T/T	T/T	T/T	T/T	T/T	T/T	T/T	C/C	T/T	T/T	C/C	C/C	C/C	T/T	C/C	C/C	C/C	T/T	T/T	C/C	C/C	T/T	T/T	T/T	C/C	C/C	C/C	C/C	T/T	C/C	T/T	C/C	C/C
CaSNP378	Chr08	148317265	148317265	G/T	2	0	0.0161	0.4941	0.4456	0.372	0.9674	G/G	G/G	T/T	G/G	G/G	T/T	T/T	T/T	T/T	T/T	T/T	T/T	G/G	T/T	T/T	G/G	T/T	T/T	T/T	G/G	T/T	G/G	T/T	T/T	G/G	G/G	T/T	T/T	T/T	G/G	G/G	T/T	G/G	T/T	G/G	T/T	G/G	G/G
CaSNP379	Chr08	151075544	151075544	T/G	2	0.002	0.0121	0.4993	0.4808	0.3746	0.9758	G/G	G/G	G/G	G/G	G/G	G/G	G/G	G/G	T/T	G/G	G/G	G/G	T/T	G/G	G/G	G/G	G/G	G/G	G/G	G/G	G/G	G/G	G/G	G/G	G/G	G/G	G/G	G/G	G/G	G/G	G/G	G/G	T/T	G/G	G/G	G/G	G/G	T/T
CaSNP381	Chr09	15311279	15311279	A/G	2	0.0403	0.0147	0.4907	0.4317	0.3703	0.97	G/G	A/A	A/A	-	G/G	A/A	G/G	G/G	G/G	G/G	G/G	G/G	G/G	G/G	G/G	-	G/G	-	G/G	G/G	A/A	A/A	A/A	G/G	A/A	A/A	A/A	G/G	G/G	G/G	-	G/G	G/G	G/G	A/A	A/A	G/G	-
CaSNP382	Chr09	24475138	24475138	A/C	2	0	0.0081	0.4493	0.3407	0.3483	0.982	C/C	A/A	C/C	C/C	C/C	C/C	C/C	C/C	C/C	C/C	C/C	C/C	C/C	C/C	C/C	A/A	C/C	A/A	C/C	C/C	C/C	C/C	C/C	A/A	C/C	C/C	C/C	A/A	A/A	C/C	C/C	C/C	A/A	C/C	C/C	C/C	C/C	A/A
CaSNP383	Chr09	31346119	31346119	G/A	2	0	0.0262	0.4991	0.4788	0.3746	0.9475	G/G	G/G	A/A	A/A	A/A	A/A	A/A	A/A	A/A	A/A	A/A	A/A	G/G	A/A	A/A	A/A	A/A	A/A	A/A	A/A	A/A	A/A	A/A	A/A	A/A	A/A	A/A	A/A	A/A	A/A	A/A	G/G	G/G	A/A	G/G	G/G	G/G	G/G
CaSNP384	Chr09	34402840	34402840	T/C	2	0.0101	0.002	0.4867	0.4185	0.3683	0.9959	T/T	T/T	C/C	C/C	C/C	C/C	C/C	C/C	C/C	C/C	C/C	C/C	T/T	C/C	C/C	C/C	C/C	C/C	C/C	C/C	C/C	C/C	C/C	C/C	C/C	C/C	C/C	C/C	C/C	C/C	C/C	T/T	C/C	C/C	T/T	T/T	T/T	C/C
CaSNP385	Chr09	38715787	38715787	G/A	2	0.002	0.004	0.4628	0.3636	0.3557	0.9914	G/G	A/A	A/A	A/A	A/A	A/A	A/A	A/A	A/A	A/A	A/A	A/A	G/G	A/A	A/A	A/A	A/A	A/A	A/A	A/A	A/A	G/G	A/A	A/A	A/A	A/A	A/A	A/A	A/A	A/A	A/A	G/G	G/G	A/A	G/G	G/G	G/G	A/A
CaSNP386	Chr09	45016041	45016041	C/A	2	0.002	0.0121	0.4749	0.3879	0.3621	0.9745	C/C	C/C	A/A	A/A	A/A	A/A	A/A	C/C	C/C	C/C	A/A	A/A	C/C	A/A	A/A	A/A	A/A	A/A	A/A	A/A	A/A	C/C	A/A	A/A	A/A	A/A	A/A	A/A	A/A	A/A	A/A	C/C	C/C	A/A	C/C	C/C	C/C	C/C
CaSNP387	Chr09	52833725	52833725	A/G	2	0.004	0.0121	0.4841	0.4109	0.3669	0.975	G/G	A/A	A/A	A/A	A/A	A/A	A/A	G/G	G/G	G/G	A/A	A/A	G/G	A/A	A/A	A/A	A/A	A/A	A/A	A/A	A/A	G/G	A/A	A/A	A/A	A/A	A/A	A/A	A/A	A/A	A/A	G/G	G/G	A/A	G/G	G/G	G/G	G/G
CaSNP388	Chr09	59169906	59169906	A/G	2	0.0242	0.0124	0.476	0.3905	0.3627	0.9739	G/G	A/A	A/A	A/A	A/A	A/A	A/A	G/G	G/G	G/G	A/A	A/A	G/G	A/A	A/A	A/A	A/A	A/A	A/A	A/A	A/A	G/G	A/A	A/A	A/A	A/A	A/A	A/A	A/A	A/A	A/A	G/G	G/G	A/A	G/G	G/G	G/G	G/G
CaSNP389	Chr09	65026847	65026847	T/C	2	0	0.0081	0.4121	0.2903	0.3272	0.9803	T/T	T/T	T/T	T/T	T/T	C/C	C/C	T/T	T/T	T/T	C/C	C/C	T/T	C/C	T/T	C/C	C/C	C/C	C/C	T/T	T/T	T/T	C/C	T/T	T/T	T/T	T/T	T/T	T/T	T/T	C/C	T/T	C/C	C/C	T/T	T/T	T/T	C/C
CaSNP074	Chr09	68126386	68126386	G/A	2	0	0.004	0.379	0.254	0.3072	0.9894	G/G	A/A	A/A	A/A	A/A	A/A	A/A	A/A	A/A	A/A	A/A	A/A	G/G	A/A	A/A	A/A	A/A	A/A	A/A	A/A	A/A	G/G	A/A	A/A	A/A	A/A	A/A	A/A	A/A	A/A	A/A	G/G	A/A	A/A	G/G	G/G	G/G	A/A
CaSNP390	Chr09	73663317	73663317	G/A	2	0	0.0081	0.4505	0.3427	0.349	0.982	G/G	G/G	A/A	A/A	A/A	A/A	A/A	G/G	G/G	G/G	A/A	A/A	G/G	A/A	A/A	A/A	A/A	A/A	A/A	A/A	A/A	G/G	A/A	A/A	A/A	A/A	A/A	A/A	A/A	G/G	A/A	G/G	G/G	A/A	G/G	G/G	G/G	G/G
CaSNP391	Chr09	81645320	81645320	C/T	2	0.002	0.004	0.4766	0.3919	0.363	0.9916	C/C	C/C	T/T	T/T	T/T	T/T	T/T	C/C	C/C	C/C	T/T	T/T	C/C	T/T	T/T	T/T	T/T	T/T	T/T	T/T	T/T	C/C	T/T	T/T	T/T	T/T	T/T	T/T	T/T	T/T	T/T	C/C	C/C	T/T	C/C	C/C	C/C	C/C
CaSNP075	Chr09	83904130	83904130	C/T	2	0.0222	0.0041	0.3826	0.2577	0.3094	0.9893	C/C	T/T	T/T	T/T	T/T	T/T	T/T	T/T	T/T	T/T	T/T	T/T	C/C	T/T	T/T	T/T	T/T	T/T	T/T	T/T	T/T	C/C	T/T	T/T	T/T	T/T	T/T	T/T	T/T	T/T	T/T	C/C	T/T	T/T	C/C	C/C	C/C	T/T
CaSNP392	Chr09	84510244	84510244	A/G	2	0	0.0363	0.499	0.4778	0.3745	0.9273	G/G	G/G	A/A	A/A	A/A	G/G	G/G	A/A	A/A	A/A	G/G	G/G	G/G	G/G	A/A	G/G	G/G	G/G	G/G	A/A	A/A	G/G	G/G	A/A	A/A	A/A	A/A	A/A	A/A	A/A	G/G	G/G	G/G	G/G	G/G	G/G	G/G	G/G
CaSNP393	Chr09	93952861	93952861	T/G	2	0	0.0081	0.3668	0.2419	0.2995	0.9779	G/G	T/T	G/G	G/G	G/G	G/G	G/G	G/G	G/G	G/G	G/G	G/G	G/G	G/G	G/G	G/G	G/G	G/G	G/G	G/G	G/G	G/G	G/G	G/G	G/G	G/G	G/G	G/G	G/G	G/G	G/G	G/G	T/T	G/G	G/G	G/G	G/G	G/G
CaSNP394	Chr09	96512260	96512260	C/T	2	0.0181	0.0062	0.4772	0.3932	0.3633	0.987	C/C	C/C	T/T	T/T	T/T	T/T	T/T	C/C	C/C	C/C	T/T	T/T	C/C	T/T	T/T	T/T	T/T	T/T	T/T	T/T	T/T	C/C	T/T	T/T	T/T	T/T	T/T	T/T	T/T	T/T	T/T	C/C	C/C	T/T	C/C	C/C	C/C	C/C
CaSNP395	Chr09	107592856	107592856	C/A	2	0	0.006	0.4682	0.374	0.3586	0.9872	C/C	C/C	C/C	A/A	A/A	A/A	A/A	C/C	C/C	C/C	A/A	A/A	C/C	A/A	A/C	A/A	A/A	A/A	A/A	C/C	A/A	C/C	A/A	A/A	C/C	C/C	A/A	A/A	A/A	C/C	A/A	C/C	C/C	A/A	C/C	C/C	C/C	C/C
CaSNP077	Chr09	107622000	107622000	T/G	2	0	0.004	0.4667	0.371	0.3578	0.9914	G/G	G/G	G/G	T/T	G/T	T/T	T/T	G/G	G/G	G/G	T/T	T/T	G/G	T/T	G/T	T/T	T/T	T/T	T/T	G/G	T/T	G/G	T/T	T/T	G/G	G/G	T/T	T/T	T/T	G/G	T/T	G/G	G/G	T/T	G/G	G/G	G/G	G/G
CaSNP396	Chr09	109882172	109882172	T/A	2	0	0.006	0.4731	0.3841	0.3612	0.9873	T/T	T/T	A/A	A/A	A/A	A/A	A/A	T/T	T/T	T/T	A/A	A/A	T/T	A/A	A/T	A/A	A/A	A/A	A/A	T/T	A/A	T/T	A/A	A/A	A/A	A/A	A/A	A/A	A/A	A/A	A/A	T/T	T/T	A/A	T/T	T/T	T/T	T/T
CaSNP397	Chr09	121881729	121881729	A/G	2	0.0202	0.0041	0.3919	0.2675	0.3151	0.9895	G/G	A/A	G/G	G/G	G/G	G/G	G/G	G/G	G/G	G/G	G/G	G/G	G/G	G/G	G/G	G/G	G/G	G/G	G/G	G/G	G/G	G/G	G/G	G/G	G/G	G/G	G/G	G/G	G/G	G/G	G/G	G/G	A/A	G/G	G/G	G/G	G/G	G/G
CaSNP398	Chr09	128150856	128150856	G/A	2	0	0.0081	0.453	0.3468	0.3504	0.9821	G/G	G/G	G/G	A/A	A/A	A/A	A/A	G/G	G/G	G/G	A/A	A/A	G/G	A/A	A/G	A/A	A/A	A/A	A/A	G/G	A/A	G/G	A/A	A/A	G/G	G/G	A/A	A/A	A/A	G/G	A/A	G/G	G/G	A/A	G/G	G/G	G/G	G/G
CaSNP399	Chr09	141892579	141892579	C/T	2	0	0.0081	0.4843	0.4113	0.367	0.9833	C/C	C/C	C/C	T/T	T/T	T/T	T/T	C/C	C/C	C/C	T/T	T/T	C/C	T/T	C/T	T/T	T/T	T/T	T/T	C/C	T/T	C/C	T/T	T/T	C/C	C/C	T/T	T/T	T/T	C/C	T/T	C/C	C/C	T/T	C/C	C/C	C/C	C/C
CaSNP400	Chr09	151428697	151428697	C/T	2	0.0282	0.0104	0.4806	0.4015	0.3651	0.9784	C/C	C/C	C/C	T/T	C/T	T/T	T/T	C/C	C/C	C/C	T/T	T/T	C/C	T/T	C/T	T/T	T/T	T/T	T/T	C/C	T/T	C/C	T/T	T/T	C/C	C/C	T/T	T/T	T/T	C/C	T/T	C/C	C/C	T/T	C/C	C/C	C/C	-
CaSNP401	Chr09	159624438	159624438	T/G	2	0	0.006	0.4975	0.4647	0.3738	0.9879	T/T	T/T	G/G	G/G	G/G	G/G	G/G	G/G	G/G	G/G	G/G	G/G	G/G	G/G	G/G	G/G	G/G	G/G	G/G	G/G	G/G	T/T	G/G	G/G	G/G	G/G	G/G	G/G	G/G	G/G	G/G	T/T	T/T	G/G	G/G	T/T	T/T	T/T
CaSNP402	Chr09	168742511	168742511	T/G	2	0.004	0.0101	0.4791	0.3978	0.3643	0.9789	T/T	T/T	T/T	G/G	G/G	G/G	G/G	T/T	T/T	T/T	G/G	G/G	T/T	G/G	G/T	G/G	G/G	G/G	G/G	T/T	G/G	T/T	G/G	G/G	T/T	T/T	G/G	G/G	G/G	T/T	G/G	T/T	T/T	G/G	T/T	T/T	T/T	T/T
CaSNP403	Chr09	173273797	173273797	A/T	2	0	0.0101	0.4924	0.4385	0.3712	0.9795	A/A	A/A	A/A	T/T	A/T	T/T	T/T	A/A	A/A	A/A	T/T	T/T	A/A	T/T	A/T	T/T	T/T	T/T	T/T	A/A	T/T	A/A	T/T	T/T	A/A	A/A	T/T	T/T	T/T	A/A	T/T	A/A	A/A	T/T	A/A	A/A	A/A	T/T
CaSNP404	Chr09	180169525	180169525	A/C	2	0.002	0.0162	0.4969	0.4606	0.3734	0.9674	A/A	A/A	A/A	C/C	A/C	C/C	C/C	A/A	A/A	A/A	C/C	C/C	C/C	C/C	C/C	C/C	C/C	C/C	C/C	C/C	C/C	A/A	C/C	C/C	A/A	A/A	A/A	C/C	C/C	A/A	C/C	C/C	C/C	C/C	C/C	A/A	C/C	C/C
CaSNP405	Chr09	192690342	192690342	A/T	2	0.0262	0.0062	0.4531	0.3468	0.3504	0.9863	A/A	A/A	A/A	A/A	A/A	A/A	A/A	A/A	A/A	A/A	A/A	T/T	A/A	A/A	A/A	A/A	A/A	A/A	A/A	A/A	A/A	T/T	A/A	A/A	A/A	A/A	T/T	A/A	A/A	T/T	A/A	A/A	A/A	T/T	A/A	A/A	A/A	T/T
CaSNP406	Chr09	209762845	209762845	T/A	2	0.004	0.0121	0.4501	0.3421	0.3488	0.9731	T/T	T/T	T/T	T/T	T/T	T/T	T/T	T/T	T/T	T/T	T/T	A/A	A/A	T/T	T/T	T/T	T/T	T/T	T/T	T/T	T/T	A/A	T/T	T/T	T/T	T/T	A/A	T/T	T/T	T/T	T/T	T/T	A/A	A/A	T/T	T/T	T/T	T/T
CaSNP081	Chr09	212666535	212666535	T/C	2	0.0181	0.0226	0.4633	0.3645	0.356	0.9512	C/C	C/C	C/C	C/C	C/C	T/T	T/T	C/C	C/C	C/C	C/C	C/C	T/T	C/C	C/C	C/C	C/C	C/C	C/C	C/C	C/C	C/C	T/T	C/C	C/C	C/C	C/C	T/T	C/C	C/C	T/T	C/C	T/T	T/T	C/C	C/C	T/T	T/T
CaSNP407	Chr09	216398056	216398056	G/A	2	0	0.004	0.4312	0.3145	0.3382	0.9907	A/A	A/A	G/G	G/G	G/G	G/G	G/G	A/A	A/A	A/A	A/A	G/G	G/G	G/G	G/G	G/G	G/G	G/G	G/G	G/G	G/G	G/G	G/G	G/G	G/G	G/G	G/G	G/G	G/G	G/G	G/G	A/A	G/G	G/G	A/A	A/A	A/A	G/G
CaSNP408	Chr09	217103982	217103982	A/G	2	0	0.004	0.4646	0.3669	0.3567	0.9914	G/G	G/G	A/A	A/A	A/A	G/G	A/A	G/G	G/G	G/G	G/G	A/A	A/A	A/A	G/G	A/A	A/A	A/A	A/A	A/A	A/A	A/A	G/G	A/A	A/A	A/A	A/A	G/G	A/A	G/G	G/G	G/G	G/G	G/G	G/G	G/G	G/G	G/G
CaSNP082	Chr09	227332841	227332841	C/T	2	0	0.0121	0.4964	0.4577	0.3732	0.9756	T/T	T/T	T/T	T/T	T/T	T/T	T/T	C/C	T/T	C/C	C/C	T/T	T/T	T/T	T/T	T/T	T/T	T/T	T/T	T/T	T/T	C/C	C/C	T/T	T/T	T/T	T/T	T/T	T/T	T/T	C/C	T/T	C/C	T/T	T/T	T/T	C/C	C/C
CaSNP409	Chr09	228938922	228938922	C/A	2	0	0.004	0.4863	0.4173	0.3681	0.9918	C/C	A/C	A/A	A/A	A/A	A/A	A/A	A/A	A/A	A/A	A/A	A/A	A/A	A/A	A/A	A/A	A/A	A/A	A/A	A/A	A/A	A/A	A/A	A/A	A/A	A/A	C/C	A/A	A/A	A/A	A/A	A/A	C/C	A/A	A/A	A/A	A/A	A/A
CaSNP410	Chr09	234883424	234883424	C/T	2	0.006	0.0101	0.4714	0.3803	0.3603	0.9786	C/C	C/C	C/C	C/C	C/C	C/C	T/T	C/C	C/C	C/C	C/C	C/C	T/T	T/T	C/C	C/C	T/T	C/C	T/T	C/C	T/T	T/T	C/C	C/C	C/C	C/C	T/T	C/T	C/C	T/T	C/C	T/T	T/T	C/C	C/C	C/C	T/T	T/T
CaSNP411	Chr09	236847338	236847338	A/C	2	0	0.0141	0.4227	0.3034	0.3334	0.9666	A/A	A/A	A/A	C/C	C/C	A/A	C/C	A/A	C/C	A/A	A/A	C/C	A/A	C/C	A/A	C/C	A/A	A/A	A/A	C/C	C/C	A/A	A/A	C/C	A/A	A/A	A/A	A/C	C/C	C/C	C/C	A/A	C/C	C/C	A/A	A/A	A/A	C/C
CaSNP412	Chr10	658548	658548	C/G	2	0.002	0.0242	0.4497	0.3414	0.3486	0.9462	G/G	C/C	G/G	G/G	G/G	G/G	C/C	G/G	G/G	C/C	G/G	G/G	C/C	G/G	G/G	C/C	G/G	G/G	G/G	C/C	C/C	G/G	G/G	C/C	G/G	G/G	C/C	C/C	C/C	C/C	G/G	G/G	C/C	G/G	C/C	C/C	G/G	C/C
CaSNP083	Chr10	1684877	1684877	A/G	2	0.002	0.0141	0.4117	0.2899	0.327	0.9658	G/G	G/G	G/G	G/G	G/G	G/G	G/G	G/G	A/A	G/G	A/A	A/A	A/A	G/G	G/G	G/G	G/G	G/G	G/G	G/G	G/G	G/G	G/G	G/G	G/G	G/G	G/G	G/G	G/G	G/G	G/G	A/A	G/G	G/G	A/A	A/A	A/A	G/G
CaSNP413	Chr10	2097561	2097561	A/G	2	0	0.0081	0.4889	0.4254	0.3694	0.9834	G/G	A/A	G/G	A/A	A/A	A/A	G/G	A/A	A/A	G/G	A/A	A/A	A/A	G/G	G/G	G/G	A/A	G/G	A/A	G/G	G/G	A/A	A/A	G/G	G/G	G/G	A/A	G/G	G/G	G/G	G/G	A/A	G/G	A/A	A/A	A/A	A/A	A/A
CaSNP414	Chr10	9970420	9970420	A/G	2	0	0.0161	0.2733	0.1633	0.2359	0.9411	A/A	G/G	A/A	A/A	A/A	A/A	A/A	A/A	A/A	A/A	A/A	A/A	A/A	A/A	A/A	A/A	A/A	A/A	A/A	A/A	A/A	A/A	A/A	A/A	A/A	A/A	A/A	A/A	A/A	A/A	A/A	A/A	G/G	A/A	A/A	A/A	A/A	G/G
CaSNP415	Chr10	19410956	19410956	G/A	2	0	0	0.4677	0.373	0.3583	1	G/G	G/G	A/A	A/A	A/A	A/A	A/A	G/G	A/A	A/A	G/G	A/A	G/G	A/A	A/A	A/A	A/A	A/A	A/A	G/G	A/A	G/G	A/A	A/A	A/A	A/A	G/G	A/A	A/A	A/A	A/A	G/G	G/G	A/A	G/G	G/G	A/A	A/A
CaSNP416	Chr10	21922334	21922334	T/C	2	0	0.0101	0.4832	0.4083	0.3664	0.9791	C/C	T/T	T/T	T/T	T/T	T/T	T/T	C/C	T/T	T/T	C/C	T/T	C/C	T/T	T/T	T/T	T/T	T/T	T/T	C/C	T/T	C/C	T/T	T/T	T/T	T/T	T/T	T/T	T/T	T/T	T/T	C/C	C/C	T/T	C/C	C/C	T/T	T/T
CaSNP417	Chr10	23077426	23077426	C/A	2	0.0081	0.0041	0.4403	0.3272	0.3434	0.9907	A/A	C/C	C/C	C/C	C/C	C/C	C/C	C/C	A/A	C/C	C/C	A/A	C/C	C/C	C/C	C/C	C/C	C/C	C/C	C/C	C/C	A/A	C/C	C/C	C/C	C/C	C/C	C/C	C/C	C/C	C/C	A/A	A/A	C/C	A/A	C/C	C/C	C/C
CaSNP418	Chr10	32973874	32973874	G/A	2	0.002	0.0061	0.4529	0.3465	0.3503	0.9865	A/A	A/A	A/A	A/A	A/A	A/A	A/A	A/A	A/A	A/A	A/A	A/A	A/A	A/A	A/A	A/A	A/A	A/A	A/A	G/G	A/A	G/G	A/A	A/A	A/A	A/A	A/A	A/A	A/A	A/A	A/A	A/A	G/G	A/A	G/G	A/A	A/A	A/A
CaSNP419	Chr10	36173140	36173140	A/G	2	0.0141	0.0184	0.4914	0.4346	0.3707	0.9626	G/G	A/A	G/G	A/A	A/A	A/A	A/A	G/G	G/G	A/A	G/G	G/G	G/G	A/A	G/G	A/A	G/G	A/A	G/G	G/G	A/A	A/A	A/A	A/A	G/G	G/G	G/G	A/A	A/A	A/A	A/A	G/G	A/A	A/A	A/A	G/G	A/A	G/G
CaSNP420	Chr10	40639382	40639382	T/A	2	0	0.0202	0.4953	0.4516	0.3726	0.9592	A/A	A/A	T/T	A/A	A/A	A/A	A/A	T/T	T/T	A/A	T/T	T/T	T/T	A/A	T/T	A/A	T/T	A/A	T/T	T/T	A/A	T/T	A/A	A/A	T/T	T/T	T/T	A/A	A/A	A/A	A/A	T/T	A/A	A/A	T/T	T/T	A/A	A/A
CaSNP421	Chr10	44592923	44592923	T/C	2	0.0081	0.0346	0.4985	0.4726	0.3742	0.9306	C/C	C/C	T/T	C/C	C/C	C/C	C/C	T/T	T/T	C/C	T/T	T/T	T/T	C/C	C/T	C/C	C/C	C/C	C/C	T/T	C/C	C/C	C/C	C/C	T/T	T/T	C/C	C/C	C/C	C/C	C/C	T/T	C/C	C/C	C/C	T/T	C/C	T/T
CaSNP085	Chr10	49575961	49575961	G/A	2	0	0.0302	0.4499	0.3417	0.3487	0.9329	A/A	A/A	G/G	A/A	A/A	A/A	A/A	G/G	G/G	A/A	G/G	G/G	G/G	A/A	G/G	A/A	G/G	A/A	G/G	G/G	A/A	A/A	A/A	A/A	G/G	G/G	A/A	A/A	A/A	A/A	A/A	G/G	G/G	A/A	A/A	G/G	A/A	A/A
CaSNP422	Chr10	59560253	59560253	G/A	2	0.0081	0.0102	0.4755	0.3892	0.3624	0.9785	A/A	A/A	A/A	A/A	A/A	A/A	A/A	G/G	G/G	A/A	G/G	G/G	G/G	A/A	A/A	A/A	A/A	A/A	A/A	A/A	A/A	A/A	A/A	A/A	A/A	A/A	A/A	A/A	A/A	A/A	A/A	G/G	G/G	A/A	A/A	G/G	A/A	G/G
CaSNP086	Chr10	59842082	59842082	A/T	2	0.002	0.0263	0.4706	0.3788	0.3599	0.9441	T/T	T/T	T/T	T/T	T/T	T/T	T/T	A/A	A/A	T/T	A/A	A/A	A/A	T/T	T/T	T/T	T/T	T/T	T/T	T/T	T/T	T/T	T/T	T/T	T/T	T/T	T/T	T/T	T/T	T/T	T/T	A/A	T/T	T/T	T/T	A/A	T/T	A/A
CaSNP423	Chr10	61013794	61013794	C/T	2	0.0363	0.0209	0.4706	0.3787	0.3598	0.9556	T/T	T/T	T/T	T/T	T/T	T/T	T/T	-	C/C	T/T	-	C/C	-	T/T	T/T	T/T	T/T	T/T	T/T	T/T	T/T	T/T	T/T	T/T	T/T	T/T	T/T	T/T	T/T	T/T	T/T	-	C/C	T/T	T/T	-	T/T	C/C
CaSNP424	Chr10	76785550	76785550	G/A	2	0.0181	0.0123	0.4369	0.3224	0.3415	0.9718	G/G	G/G	G/G	G/G	G/G	G/G	G/G	G/G	G/G	G/G	G/G	A/A	A/A	G/G	G/G	G/G	G/G	G/G	G/G	G/G	G/G	A/A	G/G	G/G	G/G	G/G	A/A	G/G	G/G	G/G	G/G	G/G	A/A	A/A	G/G	G/G	G/G	G/G
CaSNP087	Chr10	90296558	90296558	C/T	2	0.004	0.0142	0.3926	0.2682	0.3155	0.9638	T/T	T/T	T/T	T/T	T/T	T/T	T/T	T/T	C/C	T/T	T/T	C/C	T/T	T/T	T/T	T/T	T/T	T/T	T/T	T/T	T/T	T/T	T/T	T/T	T/T	T/T	T/T	T/T	T/T	T/T	T/T	T/T	T/T	T/T	T/T	T/T	T/T	T/T
CaSNP425	Chr10	127746603	127746603	C/T	2	0	0.0161	0.4998	0.4899	0.3749	0.9678	T/T	T/T	C/C	C/C	C/T	C/C	T/T	T/T	C/C	C/C	T/T	C/C	T/T	T/T	C/T	T/T	T/T	T/T	T/T	C/C	T/T	T/T	C/C	C/C	C/C	C/C	T/T	C/C	C/C	T/T	C/C	T/T	T/T	C/C	T/T	T/T	C/C	T/T
CaSNP089	Chr10	128106918	128106918	G/A	2	0.006	0.0122	0.4234	0.3043	0.3337	0.9712	A/A	A/A	G/G	G/G	A/G	G/G	G/G	A/A	G/G	A/A	A/A	A/A	G/G	G/G	G/G	A/A	A/A	G/G	A/A	G/G	G/G	A/A	G/G	A/A	G/G	G/G	A/A	G/G	A/A	G/G	G/G	G/G	A/A	G/G	A/A	A/A	A/A	A/A
CaSNP426	Chr10	130962949	130962949	A/G	2	0	0.0101	0.4994	0.4829	0.3747	0.9798	G/G	G/G	A/A	G/G	G/G	G/G	G/G	G/G	A/A	A/A	G/G	A/A	G/G	G/G	A/A	G/G	G/G	G/G	G/G	A/A	G/G	G/G	A/A	A/A	A/A	A/A	G/G	A/A	A/A	G/G	A/A	G/G	G/G	A/A	G/G	G/G	A/A	G/G
CaSNP090	Chr10	133308217	133308217	C/T	2	0.002	0.0141	0.5	0.498	0.375	0.9718	T/T	T/T	C/C	T/T	T/T	T/T	T/T	T/T	C/C	C/C	T/T	C/C	T/T	T/T	C/T	T/T	T/T	T/T	T/T	C/C	T/T	T/T	C/C	C/C	C/C	C/C	T/T	C/C	C/C	T/T	C/C	T/T	T/T	C/C	T/T	T/T	C/C	C/C
CaSNP427	Chr10	135250264	135250264	A/G	2	0	0.0101	0.4995	0.4849	0.3748	0.9798	G/G	G/G	A/A	G/G	G/G	G/G	G/G	G/G	A/A	A/A	G/G	A/A	G/G	G/G	A/G	G/G	G/G	G/G	G/G	A/A	G/G	G/G	A/A	A/A	A/A	A/A	G/G	A/A	A/A	G/G	A/A	G/G	G/G	A/A	G/G	G/G	A/A	G/G
CaSNP428	Chr10	142350528	142350528	G/A	2	0	0.0141	0.4195	0.2994	0.3315	0.9664	G/G	A/A	G/G	G/G	G/G	G/G	A/A	G/G	G/G	G/G	G/G	G/G	G/G	A/A	G/G	A/A	G/G	A/A	G/G	G/G	A/A	G/G	G/G	G/G	G/G	G/G	G/G	G/G	G/G	A/A	A/A	G/G	A/A	G/G	A/A	G/G	G/G	G/G
CaSNP429	Chr10	149873545	149873545	A/G	2	0	0.0101	0.4759	0.3901	0.3626	0.9788	G/G	G/G	A/A	A/A	A/A	A/A	G/G	G/G	G/G	A/A	G/G	G/G	G/G	G/G	A/A	G/G	A/A	G/G	A/A	A/A	G/G	G/G	A/A	A/A	A/A	A/A	A/A	A/A	A/A	G/G	G/G	A/A	G/G	A/A	G/G	G/G	A/A	G/G
CaSNP430	Chr10	153694692	153694692	C/A	2	0	0.0141	0.4909	0.4325	0.3704	0.9713	A/A	C/C	A/A	A/A	A/A	A/A	A/A	A/A	A/A	A/A	A/A	A/A	A/A	A/A	A/A	A/A	A/A	A/A	A/A	A/A	A/A	C/C	A/A	A/A	A/A	A/A	A/A	A/A	A/A	A/A	A/A	C/C	C/C	A/A	C/C	A/A	A/A	C/C
CaSNP431	Chr10	154311198	154311198	C/T	2	0.006	0.0162	0.4555	0.3509	0.3518	0.9644	T/T	T/T	T/T	T/T	T/T	T/T	T/T	T/T	T/T	T/T	T/T	T/T	T/T	T/T	T/T	T/T	T/T	T/T	T/T	T/T	T/T	C/C	T/T	T/T	T/T	T/T	T/T	T/T	T/T	T/T	T/T	C/C	C/C	T/T	C/C	T/T	T/T	T/T
CaSNP432	Chr10	156704172	156704172	G/A	2	0	0.0161	0.4922	0.4375	0.3711	0.9673	A/A	G/G	A/A	A/A	A/A	A/A	G/G	A/A	A/A	A/A	A/A	A/A	A/A	G/G	A/A	G/G	A/A	G/G	A/A	A/A	G/G	G/G	A/A	A/A	A/A	A/A	A/A	A/A	A/A	G/G	G/G	G/G	A/A	A/A	G/G	A/A	A/A	G/G
CaSNP433	Chr10	158668829	158668829	G/A	2	0.0161	0.0102	0.4982	0.4703	0.3741	0.9795	G/G	G/G	G/G	A/A	A/A	A/A	A/A	G/G	G/G	G/G	G/G	G/G	G/G	A/A	G/G	A/A	G/G	A/A	G/G	G/G	A/A	A/A	G/G	G/G	G/G	G/G	G/G	G/G	G/G	A/A	A/A	A/A	A/A	G/G	A/A	G/G	G/G	G/G
CaSNP434	Chr10	159524603	159524603	T/C	2	0.004	0.004	0.4862	0.417	0.368	0.9918	T/T	T/T	C/C	C/C	C/C	C/C	C/C	T/T	T/T	C/C	T/T	T/T	T/T	C/C	C/C	C/C	C/C	C/C	C/C	C/C	C/C	T/T	C/C	C/C	C/C	C/C	C/C	C/C	C/C	C/C	C/C	T/T	T/T	C/C	T/T	T/T	C/C	T/T
CaSNP435	Chr10	167665421	167665421	C/T	2	0	0.006	0.4473	0.3377	0.3473	0.9866	C/C	T/T	C/C	C/C	C/C	C/C	C/C	T/T	T/T	C/C	T/T	C/C	T/T	C/C	C/C	C/C	C/C	C/C	C/C	C/C	C/C	T/T	C/C	C/C	C/C	C/C	C/C	C/C	C/C	C/C	C/C	T/T	C/C	C/C	T/T	T/T	T/T	C/C
CaSNP436	Chr10	176721740	176721740	G/A	2	0	0.0101	0.4486	0.3397	0.348	0.9775	A/A	A/A	G/G	A/A	A/A	A/A	A/A	G/G	G/G	G/G	G/G	G/G	G/G	G/G	G/G	A/A	G/G	G/G	G/G	G/G	G/G	G/G	G/G	A/A	G/G	G/G	G/G	A/A	A/A	G/G	A/A	A/A	G/G	G/G	G/G	A/A	A/A	G/G
CaSNP438	Chr10	190898329	190898329	A/G	2	0.0202	0.0062	0.468	0.3735	0.3585	0.9868	G/G	A/A	A/A	A/A	A/A	A/A	A/A	A/A	A/A	A/A	A/A	A/A	A/A	A/A	A/A	A/A	A/A	A/A	A/A	A/A	A/A	G/G	A/A	A/A	A/A	A/A	A/A	A/A	A/A	A/A	A/A	G/G	A/A	G/G	A/A	G/G	G/G	A/A
CaSNP093	Chr10	194298972	194298972	C/A	2	0	0.0141	0.2609	0.1542	0.2269	0.946	A/A	A/A	A/A	A/A	A/A	A/A	A/A	A/A	C/C	A/A	A/A	C/C	A/A	A/A	A/A	A/A	A/A	A/A	A/A	A/A	A/A	A/A	A/A	A/A	A/A	A/A	A/A	A/A	A/A	A/A	A/A	A/A	A/A	A/A	A/A	A/A	A/A	A/A
CaSNP440	Chr10	199766928	199766928	A/G	2	0	0.0161	0.4992	0.4798	0.3746	0.9677	G/G	A/A	G/G	G/G	G/G	G/G	G/G	A/A	G/G	G/G	A/A	G/G	G/G	G/G	G/G	G/G	G/G	G/G	G/G	G/G	G/G	G/G	G/G	G/G	G/G	G/G	A/A	A/A	G/G	G/G	G/G	G/G	A/A	A/A	G/G	G/G	G/G	A/A
CaSNP441	Chr10	200178729	200178729	C/T	2	0	0.0081	0.4997	0.4879	0.3749	0.9838	T/T	C/C	T/T	T/T	T/T	T/T	T/T	C/C	T/T	T/T	C/C	T/T	T/T	T/T	T/T	T/T	T/T	T/T	T/T	T/T	T/T	T/T	T/T	T/T	T/T	T/T	C/C	T/T	T/T	C/C	T/T	C/C	C/C	C/C	T/T	T/T	C/C	C/C
CaSNP442	Chr10	201449222	201449222	A/G	2	0.0121	0.0163	0.4988	0.4755	0.3744	0.9673	A/A	G/G	A/A	G/G	G/G	A/A	G/G	G/G	G/G	G/G	G/G	A/A	G/G	G/G	A/A	G/G	G/G	A/A	G/G	G/G	G/G	A/A	A/A	G/G	A/A	A/A	G/G	G/G	G/G	G/G	A/A	G/G	G/G	G/G	G/G	A/A	G/G	A/A
CaSNP443	Chr10	202586423	202586423	A/C	2	0	0.0121	0.4936	0.4435	0.3718	0.9755	C/C	C/C	C/C	C/C	C/C	C/C	C/C	C/C	C/C	C/C	C/C	A/A	C/C	C/C	C/C	C/C	A/A	C/C	A/A	C/C	C/C	C/C	A/A	C/C	C/C	C/C	A/A	C/C	C/C	A/A	A/A	C/C	A/A	C/C	A/A	C/C	C/C	A/A
CaSNP445	Chr11	4270738	4270738	T/C	2	0	0.004	0.3407	0.2177	0.2826	0.9883	C/C	T/T	C/C	C/C	C/C	C/C	C/C	C/C	C/C	C/C	C/C	C/C	C/C	C/C	C/C	C/C	C/C	C/C	C/C	C/C	C/C	C/C	C/C	C/C	C/C	C/C	C/C	C/C	C/C	C/C	C/C	C/C	C/C	C/C	C/C	C/C	C/C	C/C
CaSNP446	Chr11	7366092	7366092	C/A	2	0	0.0101	0.4929	0.4405	0.3714	0.9795	A/A	A/A	C/C	C/C	A/C	A/A	C/C	C/C	C/C	C/C	C/C	A/A	C/C	C/C	C/C	A/A	C/C	C/C	C/C	A/A	C/C	C/C	C/C	C/C	C/C	C/C	A/A	A/A	C/C	A/A	A/A	C/C	C/C	C/C	C/C	A/A	C/C	C/C
CaSNP094	Chr11	7376328	7376328	C/T	2	0.0222	0.0062	0.4943	0.4464	0.3721	0.9875	T/T	T/T	C/C	C/C	C/C	T/T	C/C	C/C	C/C	C/C	C/C	T/T	C/C	C/C	C/C	T/T	C/C	C/C	C/C	T/T	C/C	C/C	C/C	C/C	C/C	C/C	T/T	T/T	C/C	T/T	T/T	C/C	C/C	C/C	C/C	T/T	C/C	C/C
CaSNP447	Chr11	14545487	14545487	A/G	2	0.006	0.0162	0.4218	0.3022	0.3328	0.9616	G/G	A/A	A/A	G/G	G/G	G/G	G/G	G/G	G/G	G/G	G/G	G/G	G/G	G/G	G/G	G/G	G/G	G/G	G/G	G/G	G/G	G/G	G/G	G/G	A/A	A/A	G/G	A/A	G/G	G/G	G/G	G/G	G/G	G/G	A/A	G/G	A/A	G/G
CaSNP095	Chr11	20394748	20394748	A/C	2	0	0.0101	0.4853	0.4143	0.3676	0.9792	C/C	C/C	C/C	C/C	C/C	C/C	A/A	C/C	C/C	C/C	C/C	C/C	C/C	C/C	C/C	C/C	C/C	C/C	C/C	C/C	A/A	A/A	C/C	C/C	C/C	C/C	A/A	C/C	C/C	C/C	C/C	A/A	A/A	C/C	C/C	C/C	C/C	A/A
CaSNP448	Chr11	22913496	22913496	G/C	2	0	0.0101	0.4817	0.4042	0.3657	0.979	G/G	G/G	C/C	C/C	C/C	C/C	C/C	C/C	C/C	C/C	C/C	C/C	C/C	C/C	C/C	C/C	C/C	C/C	C/C	C/C	C/C	C/C	C/C	C/C	C/C	C/C	C/C	C/C	C/C	C/C	C/C	C/C	C/C	C/C	G/G	G/G	C/C	C/C
CaSNP449	Chr11	33687754	33687754	A/G	2	0.006	0.0122	0.4101	0.288	0.326	0.9703	G/G	A/A	G/G	G/G	G/G	G/G	G/G	A/A	G/G	G/G	A/A	G/G	G/G	G/G	G/G	G/G	G/G	G/G	G/G	G/G	G/G	A/A	G/G	G/G	G/G	G/G	A/A	G/G	G/G	G/G	G/G	G/G	G/G	G/G	G/G	G/G	G/G	G/G
CaSNP450	Chr11	38454845	38454845	G/A	2	0	0.0141	0.4962	0.4567	0.3731	0.9716	G/G	G/G	A/A	A/A	A/G	A/A	A/A	A/A	G/G	A/A	G/G	G/G	G/G	A/A	A/A	A/A	A/A	A/A	A/A	A/A	A/A	G/G	A/A	A/A	A/A	A/A	G/G	A/A	A/A	A/A	A/A	A/A	A/A	G/G	G/G	A/A	A/A	A/A
CaSNP451	Chr11	49492361	49492361	T/C	2	0.0081	0.0061	0.4902	0.4299	0.37	0.9876	T/T	T/T	C/C	C/C	C/C	C/C	C/C	C/C	T/T	C/C	T/T	T/T	T/T	C/C	C/C	C/C	C/C	C/C	C/C	C/C	C/C	T/T	C/C	C/C	C/C	C/C	T/T	C/C	C/C	C/C	C/C	C/C	T/T	T/T	T/T	C/C	C/C	C/C
CaSNP452	Chr11	52241684	52241684	C/T	2	0.006	0.0041	0.4985	0.4726	0.3742	0.9918	C/C	C/C	T/T	T/T	T/T	T/T	T/T	T/T	T/T	T/T	T/T	T/T	C/C	T/T	T/T	T/T	T/T	T/T	T/T	T/T	T/T	C/C	T/T	T/T	T/T	T/T	T/T	T/T	T/T	T/T	T/T	T/T	C/C	T/T	C/C	T/T	T/T	C/C
CaSNP453	Chr11	62103343	62103343	C/T	2	0	0.002	0.4991	0.4788	0.3746	0.996	C/C	C/C	T/T	T/T	T/T	T/T	T/T	T/T	T/T	T/T	T/T	T/T	C/C	T/T	T/T	T/T	T/T	T/T	T/T	T/T	T/T	C/C	T/T	T/T	T/T	T/T	T/T	T/T	T/T	T/T	T/T	T/T	C/C	T/T	C/C	T/T	T/T	C/C
CaSNP454	Chr11	67469793	67469793	G/A	2	0	0.004	0.4974	0.4637	0.3737	0.992	G/G	G/G	A/A	A/A	A/A	A/A	A/A	A/A	A/A	A/A	A/A	A/A	G/G	A/A	A/A	A/A	A/A	A/A	A/A	A/A	A/A	G/G	A/A	A/A	A/A	A/A	A/A	A/A	A/A	A/A	A/A	A/A	G/G	A/A	G/G	A/A	A/A	G/G
CaSNP455	Chr11	71261876	71261876	C/T	2	0	0.004	0.499	0.4778	0.3745	0.992	C/C	C/C	T/T	T/T	T/T	T/T	T/T	T/T	T/T	T/T	T/T	T/T	C/C	T/T	T/T	T/T	T/T	T/T	T/T	T/T	T/T	C/C	T/T	T/T	T/T	T/T	T/T	T/T	T/T	T/T	T/T	T/T	C/C	T/T	C/C	T/T	T/T	C/C
CaSNP456	Chr11	82652886	82652886	C/T	2	0	0.002	0.4991	0.4788	0.3746	0.996	C/C	C/C	T/T	T/T	T/T	T/T	T/T	T/T	T/T	T/T	T/T	T/T	C/C	T/T	T/T	T/T	T/T	T/T	T/T	T/T	T/T	C/C	T/T	T/T	T/T	T/T	T/T	T/T	T/T	T/T	T/T	T/T	C/C	T/T	C/C	T/T	T/T	C/C
CaSNP097	Chr11	83162468	83162468	T/C	2	0.0101	0.0061	0.494	0.445	0.372	0.9877	T/T	T/T	C/C	C/C	C/C	C/C	C/C	C/C	C/C	C/C	C/C	C/C	T/T	C/C	C/C	C/C	C/C	C/C	C/C	C/C	C/C	T/T	C/C	C/C	C/C	C/C	C/C	C/C	C/C	C/C	C/C	C/C	T/T	C/C	T/T	C/C	C/C	T/T
CaSNP457	Chr11	84750315	84750315	T/A	2	0	0.0121	0.4986	0.4738	0.3743	0.9757	T/T	T/T	A/A	A/A	A/A	A/A	A/A	A/A	A/A	A/A	A/A	A/A	T/T	A/A	A/A	A/A	A/A	A/A	A/A	A/A	A/A	T/T	A/A	A/A	A/A	A/A	A/A	A/A	A/A	A/A	A/A	A/A	T/T	A/A	T/T	A/A	A/A	T/T
CaSNP458	Chr11	89976476	89976476	G/A	2	0.006	0.0081	0.4985	0.4726	0.3742	0.9838	G/G	G/G	A/A	A/A	A/A	A/A	A/A	A/A	A/A	A/A	A/A	A/A	G/G	A/A	A/A	A/A	A/A	A/A	A/A	A/A	A/A	G/G	A/A	A/A	A/A	A/A	A/A	A/A	A/A	A/A	A/A	A/A	G/G	A/A	G/G	A/A	A/A	G/G
CaSNP098	Chr11	103670456	103670456	G/A	2	0.004	0.004	0.3324	0.2105	0.2772	0.988	G/G	A/A	A/A	A/A	A/G	A/A	A/A	A/A	A/A	A/A	A/A	A/A	G/G	A/A	A/A	A/A	A/A	A/A	A/A	A/A	A/A	G/G	A/A	A/A	A/A	A/A	A/A	A/A	A/A	A/A	A/A	A/A	G/G	A/A	G/G	A/A	A/A	A/A
CaSNP459	Chr11	105969145	105969145	A/G	2	0.002	0.0081	0.4873	0.4202	0.3686	0.9834	G/G	G/G	A/A	A/A	A/A	A/A	A/A	A/A	A/A	A/A	A/A	G/G	G/G	A/A	A/A	A/A	A/A	A/A	A/A	A/A	A/A	G/G	A/A	A/A	A/A	A/A	G/G	A/A	A/A	A/A	A/A	A/A	G/G	A/A	G/G	G/G	A/A	G/G
CaSNP460	Chr11	109110617	109110617	T/C	2	0	0.0141	0.4943	0.4466	0.3721	0.9715	T/T	T/T	C/C	C/C	C/T	C/C	C/C	C/C	C/C	C/C	C/C	C/C	T/T	C/C	C/C	C/C	C/C	C/C	C/C	C/C	C/C	C/C	C/C	C/C	C/C	C/C	C/C	C/C	C/C	C/C	C/C	C/C	T/T	C/C	T/T	C/C	C/C	T/T
CaSNP461	Chr11	115500062	115500062	A/G	2	0.0181	0.0041	0.4977	0.4661	0.3738	0.9918	A/A	A/A	G/G	G/G	G/G	G/G	G/G	G/G	G/G	G/G	G/G	G/G	A/A	G/G	G/G	G/G	G/G	G/G	G/G	G/G	G/G	A/A	G/G	G/G	G/G	G/G	G/G	G/G	G/G	G/G	G/G	G/G	A/A	G/G	A/A	G/G	G/G	A/A
CaSNP462	Chr11	123890831	123890831	G/T	2	0.004	0.0202	0.4996	0.4858	0.3748	0.9596	G/G	G/G	T/T	T/T	T/T	T/T	T/T	T/T	T/T	T/T	T/T	T/T	G/G	T/T	T/T	T/T	T/T	T/T	T/T	T/T	T/T	G/G	T/T	T/T	T/T	T/T	T/T	T/T	T/T	T/T	T/T	T/T	G/G	T/T	G/G	T/T	T/T	G/G
CaSNP100	Chr11	126086474	126086474	G/T	2	0	0.0141	0.4972	0.4627	0.3736	0.9716	G/G	G/G	T/T	T/T	T/T	T/T	T/T	T/T	T/T	T/T	T/T	T/T	G/G	T/T	T/T	T/T	T/T	T/T	T/T	T/T	T/T	G/G	T/T	T/T	T/T	T/T	T/T	T/T	T/T	T/T	T/T	T/T	G/G	T/T	G/G	T/T	T/T	G/G
CaSNP463	Chr11	131094536	131094536	T/C	2	0	0.0081	0.4988	0.4758	0.3744	0.9838	T/T	T/T	C/C	C/C	C/C	C/C	C/C	C/C	C/C	C/C	C/C	C/C	T/T	C/C	C/C	C/C	C/C	C/C	C/C	C/C	C/C	T/T	C/C	C/C	C/C	C/C	C/C	C/C	C/C	C/C	C/C	C/C	T/T	C/C	T/T	C/C	C/C	T/T
CaSNP101	Chr11	147712069	147712069	C/A	2	0.0181	0.0021	0.3865	0.2618	0.3118	0.9946	A/A	C/C	A/A	A/A	A/A	A/A	A/A	A/A	A/A	A/A	A/A	A/A	A/A	A/A	A/A	A/A	A/A	A/A	A/A	A/A	A/A	A/A	A/A	A/A	A/A	A/A	A/A	A/A	A/A	A/A	A/A	A/A	C/C	A/A	A/A	A/A	A/A	C/C
CaSNP464	Chr11	150668532	150668532	T/G	2	0	0.0101	0.4651	0.3679	0.357	0.9783	G/G	T/T	G/G	G/G	G/G	G/G	G/G	G/G	G/G	G/G	G/G	G/G	G/G	G/G	G/G	G/G	G/G	G/G	G/G	G/G	G/G	T/T	G/G	G/G	G/G	G/G	G/G	G/G	G/G	G/G	G/G	G/G	G/G	G/G	G/G	G/G	G/G	T/T
CaSNP465	Chr11	156398939	156398939	G/T	2	0.006	0.0101	0.4956	0.4533	0.3728	0.9796	T/T	G/G	G/G	T/T	T/T	T/T	T/T	T/T	T/T	T/T	T/T	T/T	T/T	T/T	T/T	T/T	T/T	T/T	T/T	T/T	T/T	T/T	T/T	T/T	T/T	T/T	T/T	T/T	T/T	T/T	T/T	T/T	G/G	T/T	G/G	G/G	T/T	G/G
CaSNP466	Chr11	161517829	161517829	C/T	2	0.0081	0.0102	0.5	0.497	0.375	0.9796	C/C	C/C	C/C	T/T	T/T	T/T	T/T	T/T	T/T	T/T	T/T	T/T	T/T	T/T	T/T	T/T	T/T	T/T	T/T	T/T	T/T	T/T	T/T	T/T	T/T	T/T	C/C	T/T	T/T	T/T	T/T	T/T	C/C	T/T	C/C	C/C	T/T	C/C
CaSNP467	Chr11	167937878	167937878	T/C	2	0	0.006	0.4078	0.2853	0.3246	0.9853	T/T	T/T	T/T	C/C	C/C	T/T	T/T	C/C	C/C	C/C	T/T	T/T	T/T	T/T	T/T	C/C	T/T	T/T	T/T	T/T	C/C	C/C	T/T	C/C	T/T	T/T	T/T	T/T	C/C	T/T	T/T	T/T	T/T	T/T	T/T	T/T	C/C	T/T
CaSNP468	Chr11	175345341	175345341	C/T	2	0.0242	0.0083	0.4995	0.4835	0.3747	0.9834	T/T	C/C	T/T	T/T	T/T	T/T	T/T	T/T	T/T	T/T	T/T	T/T	C/C	T/T	T/T	T/T	C/C	C/C	C/C	C/C	T/T	T/T	T/T	T/T	C/C	C/C	C/C	T/T	T/T	T/T	T/T	T/T	T/T	T/T	T/T	T/T	T/T	T/T
CaSNP469	Chr11	181523758	181523758	A/C	2	0	0.002	0.4801	0.4002	0.3648	0.9958	C/C	C/C	A/A	A/A	A/A	A/A	A/A	A/A	A/A	A/A	A/A	A/A	C/C	A/A	A/A	A/A	A/A	A/A	A/A	A/A	A/A	A/A	A/A	A/A	C/C	C/C	A/A	A/A	A/A	A/A	A/A	A/A	C/C	A/A	A/A	A/A	A/A	A/A
CaSNP470	Chr11	184735578	184735578	T/C	2	0	0.004	0.4992	0.4798	0.3746	0.992	T/T	T/T	C/C	C/C	C/T	C/C	C/C	C/C	C/C	C/C	C/C	C/C	C/C	C/C	C/C	C/C	C/C	C/C	C/C	C/C	C/C	T/T	C/C	C/C	C/C	C/C	C/C	C/C	C/C	C/C	C/C	C/C	T/T	C/C	C/C	C/C	C/C	T/T
CaSNP104	Chr11	187264564	187264564	A/G	2	0.002	0.0263	0.3958	0.2717	0.3175	0.9336	G/G	G/G	G/G	G/G	G/G	G/G	G/G	G/G	G/G	G/G	G/G	G/G	G/G	G/G	G/G	G/G	G/G	G/G	G/G	G/G	G/G	G/G	G/G	G/G	G/G	G/G	G/G	G/G	G/G	G/G	G/G	G/G	G/G	G/G	G/G	G/G	G/G	G/G
CaSNP471	Chr11	202164668	202164668	G/A	2	0	0.0121	0.3998	0.2762	0.3199	0.9697	A/A	A/A	A/A	A/A	A/A	A/A	A/A	A/A	A/A	A/A	A/A	A/A	A/A	A/A	A/A	A/A	A/A	A/A	A/A	A/A	A/A	A/A	A/A	A/A	A/A	A/A	A/A	A/A	A/A	A/A	A/A	A/A	G/G	A/A	A/A	A/A	A/A	A/A
CaSNP472	Chr11	204372665	204372665	G/A	2	0.002	0.0121	0.4897	0.4283	0.3698	0.9753	A/A	A/A	G/G	A/A	A/A	A/A	A/A	A/A	A/A	A/A	A/A	A/A	A/A	A/A	A/A	G/G	G/G	G/G	G/G	A/A	A/A	G/G	A/A	A/A	G/G	G/G	G/G	A/A	A/A	A/A	A/A	G/G	G/G	A/A	A/A	A/A	G/G	G/G
CaSNP473	Chr11	215934856	215934856	C/G	2	0.0181	0.0123	0.4987	0.4743	0.3743	0.9753	G/G	G/G	C/C	G/G	G/G	G/G	G/G	G/G	G/G	G/G	G/G	G/G	G/G	C/C	C/C	G/G	C/C	C/C	C/C	C/C	G/G	C/C	G/G	C/C	C/C	C/C	C/C	C/C	C/C	G/G	G/G	C/C	C/C	C/C	G/G	G/G	C/C	C/C
CaSNP474	Chr11	219764673	219764673	C/T	2	0.006	0.0061	0.4998	0.4899	0.3749	0.9878	C/C	T/T	C/C	T/T	T/T	T/T	T/T	T/T	T/T	T/T	T/T	T/T	T/T	C/C	T/T	T/T	C/C	C/C	C/C	C/C	T/T	T/T	T/T	C/C	C/C	C/C	T/T	C/C	C/C	T/T	T/T	C/C	C/C	T/T	C/C	T/T	C/C	C/C
CaSNP475	Chr12	2221387	2221387	T/A	2	0	0.002	0.38	0.255	0.3078	0.9947	T/T	A/A	T/T	T/T	T/T	T/T	T/T	T/T	T/T	T/T	T/T	T/T	T/T	T/T	T/T	T/T	T/T	T/T	T/T	T/T	T/T	T/T	T/T	T/T	T/T	T/T	T/T	T/T	T/T	T/T	T/T	T/T	T/T	T/T	T/T	T/T	T/T	T/T
CaSNP476	Chr12	12229238	12229238	C/A	2	0	0.0101	0.4447	0.3337	0.3458	0.9773	A/A	C/C	A/A	A/A	A/A	A/A	A/A	C/C	C/C	C/C	C/C	A/A	C/C	A/A	A/C	A/A	A/A	A/A	A/A	A/A	A/A	C/C	A/A	A/A	A/A	A/A	A/A	A/A	A/A	A/A	A/A	A/A	C/C	C/C	A/A	A/A	A/A	A/A
CaSNP477	Chr12	12891963	12891963	G/A	3	0	0.002	0.5031	0.4587	0.3825	0.996	G/G	A/A	G/G	G/G	G/G	G/G	G/G	G/G	G/G	G/G	G/G	G/G	G/G	G/G	G/G	G/G	G/G	G/G	G/G	G/G	G/G	A/A	G/G	G/G	G/G	G/G	G/G	G/G	G/G	G/G	G/G	G/G	A/A	G/G	G/G	G/G	G/G	A/A
CaSNP108	Chr12	19018670	19018670	T/C	2	0.0202	0.0123	0.334	0.2119	0.2782	0.9632	T/T	T/T	T/T	T/T	T/T	T/T	T/T	C/C	T/T	C/C	C/C	T/T	C/C	T/T	C/T	T/T	T/T	C/C	T/T	T/T	T/T	C/C	T/T	T/T	C/C	C/C	C/C	C/C	T/T	T/T	T/T	T/T	T/T	T/T	C/C	C/C	C/C	T/T
CaSNP478	Chr12	19460854	19460854	G/A	3	0	0.0101	0.4807	0.3901	0.369	0.979	G/G	G/G	A/A	G/G	G/G	G/G	A/A	G/G	A/A	A/A	G/G	A/A	A/A	A/A	A/A	G/G	A/A	A/A	A/A	G/G	G/G	A/A	G/G	A/A	A/A	A/A	A/A	A/A	A/A	G/G	A/A	G/G	G/G	A/A	A/A	A/A	A/A	G/G
CaSNP479	Chr12	26942266	26942266	T/C	2	0	0.002	0.4007	0.2772	0.3204	0.995	C/C	T/T	C/C	C/C	C/C	C/C	C/C	T/T	C/C	C/C	T/T	C/C	C/C	C/C	C/C	C/C	C/C	C/C	C/C	C/C	C/C	T/T	C/C	C/C	C/C	C/C	C/C	C/C	C/C	C/C	C/C	C/C	C/C	C/C	T/T	C/C	C/C	C/C
CaSNP480	Chr12	37954467	37954467	C/A	2	0.0081	0.002	0.2872	0.1738	0.2459	0.993	C/C	A/A	C/C	C/C	C/C	C/C	C/C	C/C	C/C	C/C	C/C	C/C	C/C	C/C	C/C	C/C	C/C	C/C	C/C	C/C	C/C	C/C	C/C	C/C	C/C	C/C	C/C	C/C	C/C	C/C	C/C	C/C	A/A	C/C	C/C	C/C	C/C	C/C
CaSNP109	Chr12	40630040	40630040	T/A	2	0	0.006	0.4334	0.3175	0.3395	0.9862	A/A	T/T	A/A	A/A	A/A	A/A	A/A	A/A	A/A	A/A	A/A	A/A	A/A	A/A	A/A	A/A	A/A	A/A	A/A	A/A	A/A	A/A	A/A	A/A	A/A	A/A	A/A	A/A	A/A	A/A	A/A	A/A	T/T	A/A	A/A	A/A	A/A	T/T
CaSNP481	Chr12	42271754	42271754	T/C	2	0	0.002	0.442	0.3296	0.3443	0.9955	C/C	T/T	C/C	C/C	C/C	C/C	C/C	C/C	C/C	C/C	C/C	C/C	C/C	C/C	C/C	C/C	C/C	C/C	C/C	C/C	C/C	C/C	C/C	C/C	C/C	C/C	C/C	C/C	C/C	C/C	C/C	C/C	T/T	C/C	C/C	C/C	C/C	T/T
CaSNP482	Chr12	47939551	47939551	G/A	3	0	0.0282	0.5041	0.4587	0.384	0.9441	G/G	G/G	A/A	A/A	A/A	A/A	A/A	A/A	A/A	A/A	A/A	G/G	G/G	A/A	A/A	G/G	A/A	G/G	A/A	G/G	A/A	A/A	A/A	A/A	G/G	G/G	A/A	A/A	A/A	A/A	G/G	A/A	G/G	A/A	A/A	A/A	A/A	G/G
CaSNP483	Chr12	53702848	53702848	C/T	2	0	0.0121	0.3384	0.2157	0.2811	0.9642	T/T	C/C	C/C	C/C	C/C	C/C	C/C	T/T	C/C	C/C	T/T	C/C	C/C	C/C	C/C	C/C	C/C	T/T	C/C	C/C	C/C	T/T	C/C	C/C	C/C	T/T	C/C	C/C	C/C	C/C	C/C	C/C	T/T	C/C	T/T	T/T	T/T	C/C
CaSNP484	Chr12	59519388	59519388	G/A	2	0.004	0.0061	0.1437	0.0779	0.1334	0.9576	G/G	G/G	G/G	G/G	G/G	G/G	G/G	G/G	G/G	G/G	G/G	G/G	G/G	G/G	G/G	G/G	G/G	G/G	G/G	G/G	G/G	G/G	G/G	G/G	G/G	G/G	G/G	G/G	G/G	G/G	G/G	G/G	A/A	G/G	G/G	G/G	G/G	G/G
CaSNP485	Chr12	68376932	68376932	G/A	2	0	0.0302	0.4672	0.372	0.3581	0.9354	A/A	G/G	A/A	A/A	A/A	A/A	A/A	A/A	A/A	A/A	A/A	A/A	A/A	A/A	A/A	A/A	A/A	A/A	A/A	A/A	A/A	A/A	A/A	A/A	A/A	A/A	A/A	A/A	A/A	A/A	A/A	A/A	G/G	A/A	A/A	A/A	A/A	G/G
CaSNP486	Chr12	75701363	75701363	C/A	2	0.0101	0.0081	0.4954	0.4521	0.3727	0.9836	C/C	C/C	A/A	A/A	A/A	A/A	A/A	A/A	A/A	C/C	A/A	A/A	A/A	A/A	A/A	A/A	A/A	A/A	A/A	A/A	A/A	A/A	A/A	A/A	A/A	A/A	C/C	A/A	A/A	A/A	A/A	A/A	C/C	C/C	C/C	C/C	C/C	C/C
CaSNP487	Chr12	80104847	80104847	C/G	2	0.006	0.0041	0.4764	0.3915	0.3629	0.9914	G/G	C/C	G/G	G/G	G/G	G/G	G/G	G/G	G/G	G/G	G/G	G/G	G/G	G/G	G/G	G/G	G/G	G/G	G/G	G/G	G/G	G/G	G/G	G/G	G/G	G/G	G/G	G/G	G/G	G/G	G/G	G/G	C/C	G/G	G/G	G/G	G/G	C/C
CaSNP488	Chr12	91889277	91889277	T/C	2	0	0.006	0.3349	0.2127	0.2788	0.9821	C/C	T/T	C/C	C/C	C/C	C/C	C/C	C/C	C/C	C/C	C/C	C/C	C/C	C/C	C/C	C/C	C/C	C/C	C/C	C/C	C/C	C/C	C/C	C/C	C/C	C/C	C/C	C/C	C/C	C/C	C/C	C/C	T/T	C/C	C/C	C/C	C/C	C/C
CaSNP489	Chr12	108277804	108277804	T/A	2	0.006	0.0142	0.3795	0.2546	0.3075	0.9626	A/A	T/T	T/T	T/T	T/T	T/T	T/T	T/T	T/T	T/T	T/T	T/T	A/A	T/T	T/T	T/T	T/T	T/T	T/T	T/T	T/T	A/A	T/T	T/T	T/T	T/T	T/T	T/T	T/T	T/T	T/T	T/T	T/T	T/T	T/T	T/T	T/T	T/T
CaSNP491	Chr12	134188534	134188534	G/A	2	0.002	0.0101	0.4167	0.296	0.3299	0.9758	A/A	G/G	A/A	A/A	A/A	A/A	A/A	A/A	A/A	A/A	A/A	A/A	A/A	A/A	A/A	A/A	A/A	A/A	A/A	A/A	A/A	A/A	A/A	A/A	A/A	A/A	A/A	A/A	A/A	A/A	A/A	A/A	A/A	A/A	A/A	A/A	A/A	A/A
CaSNP492	Chr12	137396112	137396112	T/C	2	0	0.0101	0.3699	0.245	0.3015	0.9727	C/C	T/T	T/T	T/T	T/T	T/T	T/T	T/T	T/T	T/T	T/T	T/T	C/C	T/T	T/T	T/T	T/T	T/T	T/T	T/T	T/T	T/T	T/T	T/T	T/T	T/T	T/T	T/T	T/T	T/T	T/T	T/T	T/T	T/T	T/T	T/T	T/T	T/T
CaSNP493	Chr12	147294671	147294671	T/C	2	0.004	0.0162	0.4291	0.3117	0.337	0.9622	C/C	T/T	C/C	T/T	C/T	T/T	T/T	C/C	T/T	C/C	C/C	C/C	T/T	T/T	C/C	T/T	T/T	T/T	T/T	T/T	T/T	T/T	C/C	T/T	T/T	T/T	T/T	T/T	T/T	T/T	T/T	T/T	C/C	T/T	T/T	C/T	T/T	C/C
CaSNP494	Chr12	149103302	149103302	T/C	2	0	0.0302	0.4243	0.3054	0.3343	0.9288	C/C	T/T	C/C	T/T	T/T	T/T	T/T	C/C	T/T	C/C	C/C	C/C	T/T	T/T	C/C	T/T	T/T	T/T	T/T	T/T	T/T	T/T	C/C	T/T	T/T	T/T	T/T	T/T	T/T	T/T	T/T	T/T	C/C	T/T	T/T	C/T	T/T	C/C
CaSNP495	Chr12	151528097	151528097	A/G	2	0.002	0.004	0.3735	0.2485	0.3037	0.9893	G/G	A/A	G/G	A/A	A/A	A/A	A/A	G/G	A/A	G/G	G/G	G/G	A/A	A/A	G/G	A/A	A/A	A/A	A/A	A/A	A/A	G/G	G/G	A/A	A/A	A/A	A/A	A/A	A/A	A/A	A/A	A/A	A/A	A/A	G/G	A/G	A/A	G/G
CaSNP496	Chr12	152246650	152246650	T/C	2	0.006	0.0041	0.4872	0.4199	0.3685	0.9916	C/C	T/T	C/C	T/T	T/T	T/T	T/T	C/C	C/C	C/C	C/C	C/C	C/C	T/T	C/C	T/T	T/T	T/T	T/T	T/T	T/T	C/C	C/C	T/T	T/T	T/T	T/T	T/T	T/T	T/T	C/C	T/T	T/T	C/C	C/C	C/C	C/C	C/C
CaSNP110	Chr12	157503920	157503920	T/C	2	0.0202	0.0041	0.4417	0.3292	0.3441	0.9907	C/C	T/T	C/C	C/C	C/C	C/C	C/C	C/C	C/C	C/C	C/C	C/C	C/C	C/C	C/C	C/C	C/C	C/C	C/C	C/C	C/C	C/C	C/C	C/C	C/C	C/C	C/C	C/C	C/C	C/C	C/C	C/C	T/T	C/C	C/C	C/C	C/C	C/C
CaSNP497	Chr12	158502495	158502495	C/T	2	0	0.0101	0.4129	0.2913	0.3277	0.9755	C/C	C/C	T/T	C/C	C/C	C/C	C/C	T/T	T/T	T/T	T/T	C/C	C/C	C/C	T/T	C/C	C/C	C/C	C/C	C/C	C/C	C/C	T/T	C/C	C/C	C/C	C/C	C/C	C/C	C/C	T/T	C/C	T/T	C/C	T/T	C/T	C/C	C/C
CaSNP498	Chr12	165351877	165351877	A/G	2	0.0181	0.0062	0.4976	0.4651	0.3738	0.9875	G/G	A/A	G/G	A/A	A/A	A/A	A/A	G/G	G/G	G/G	G/G	G/G	G/G	A/A	G/G	A/A	A/A	A/A	A/A	A/A	A/A	G/G	G/G	A/A	A/A	A/A	A/A	A/A	A/A	A/A	G/G	A/A	A/A	G/G	G/G	G/G	G/G	G/G
CaSNP499	Chr12	170311091	170311091	T/C	2	0	0.0302	0.4903	0.4304	0.3701	0.9384	C/C	C/C	C/C	C/C	C/C	C/C	C/C	T/T	T/T	T/T	T/T	T/T	T/T	C/C	T/T	C/C	C/C	C/C	C/C	C/C	C/C	C/C	C/C	C/C	C/C	C/C	C/C	C/C	C/C	C/C	C/C	C/C	T/T	C/C	T/T	T/T	C/C	T/T
CaSNP500	Chr12	173696480	173696480	T/C	2	0.004	0.0182	0.4783	0.3957	0.3639	0.9619	T/T	T/T	C/C	C/C	C/T	C/C	C/C	T/T	C/C	T/T	T/T	T/T	T/T	C/C	T/T	C/C	C/C	C/C	C/C	C/C	C/C	T/T	C/C	C/C	C/C	C/C	C/C	C/C	C/C	C/C	T/T	C/C	T/T	T/T	C/C	C/T	T/T	T/T
CaSNP501	Chr12	179860988	179860988	T/C	2	0	0.0141	0.4846	0.4123	0.3672	0.9709	C/C	C/C	T/T	T/T	T/T	T/T	T/T	C/C	T/T	C/C	C/C	T/T	C/C	T/T	T/T	T/T	T/T	T/T	T/T	T/T	T/T	T/T	T/T	T/T	T/T	T/T	T/T	T/T	T/T	T/T	T/T	T/T	C/C	C/C	T/T	C/T	T/T	T/T
CaSNP112	Chr12	181587490	181587490	A/G	3	0	0.0121	0.4072	0.2621	0.335	0.9703	A/A	A/A	G/G	G/G	G/G	G/G	G/G	A/A	G/G	A/A	A/A	G/G	A/A	G/G	G/G	G/G	G/G	G/G	G/G	G/G	G/G	G/G	G/G	G/G	G/G	G/G	G/G	G/G	G/G	G/G	G/G	G/G	A/A	G/G	G/G	A/G	G/G	G/G
CaSNP502	Chr12	186649128	186649128	T/A	2	0	0.0101	0.4406	0.3276	0.3435	0.9771	T/T	T/T	A/A	A/A	A/A	A/A	A/A	T/T	A/A	T/T	T/T	A/A	A/A	A/A	A/A	A/A	A/A	A/A	A/A	A/A	A/A	T/T	A/A	A/A	A/A	A/A	T/T	A/A	A/A	A/A	A/A	A/A	T/T	T/T	T/T	A/T	T/T	A/A
CaSNP503	Chr12	194962598	194962598	G/A	2	0.004	0.0243	0.497	0.4615	0.3735	0.9511	A/A	G/G	A/A	A/A	A/A	A/A	A/A	A/A	A/A	A/A	A/A	A/A	G/G	A/A	A/A	A/A	A/A	G/G	A/A	A/A	G/G	A/A	G/G	A/A	G/G	G/G	G/G	A/A	A/A	A/A	A/A	A/A	G/G	G/G	A/A	A/G	G/G	A/A
CaSNP114	Chr12	209409124	209409124	T/G	2	0.002	0.0343	0.4134	0.2919	0.328	0.917	G/G	G/G	G/G	T/T	T/T	G/G	G/G	G/G	G/G	G/G	G/G	G/G	G/G	G/G	G/G	T/T	T/T	T/T	T/T	G/G	T/T	G/G	T/T	G/G	G/G	G/G	G/G	G/G	G/G	G/G	G/G	T/T	G/G	G/G	G/G	G/G	G/G	G/G
CaSNP506	Chr12	210488241	210488241	C/T	2	0	0.0161	0.459	0.3569	0.3537	0.9649	T/T	C/C	T/T	C/C	C/C	T/T	C/C	T/T	T/T	T/T	T/T	T/T	T/T	T/T	T/T	C/C	T/T	C/C	T/T	T/T	C/C	C/C	T/T	T/T	T/T	T/T	T/T	T/T	T/T	T/T	T/T	C/C	T/T	C/C	T/T	T/T	T/T	T/T
CaSNP507	Chr12	218502203	218502203	T/G	2	0	0.0101	0.442	0.3296	0.3443	0.9771	T/T	G/G	G/G	T/T	T/T	G/G	T/T	T/T	G/G	T/T	T/T	T/T	G/G	T/T	T/T	T/T	G/G	G/G	G/G	G/G	T/T	G/G	T/T	T/T	G/G	G/G	T/T	G/G	T/T	G/G	T/T	T/T	G/G	G/G	T/T	G/G	T/T	G/G
CaSNP508	Chr12	227151317	227151317	A/G	2	0	0.0081	0.4016	0.2782	0.321	0.9798	G/G	G/G	A/A	A/A	A/A	A/A	A/A	A/A	A/A	A/A	A/A	A/A	A/A	A/A	A/A	A/A	A/A	A/A	A/A	A/A	A/A	A/A	A/A	A/A	A/A	A/A	A/A	A/A	A/A	A/A	A/A	A/A	A/A	A/A	A/A	A/A	A/A	A/A
CaSNP509	Chr12	229707918	229707918	A/C	2	0.0121	0.0082	0.486	0.4163	0.3679	0.9831	C/C	A/A	C/C	C/C	C/C	C/C	C/C	C/C	A/A	C/C	C/C	C/C	C/C	C/C	C/C	C/C	C/C	C/C	C/C	C/C	C/C	C/C	C/C	C/C	C/C	C/C	A/A	C/C	C/C	C/C	C/C	A/A	A/A	A/A	C/C	A/A	A/A	A/A
[truncated: 458 more columns]
