# Supplementary material for: Optimized Pepper Target SNP-Seq Applied in Population Structure and Genetic Diversity Analysis of 496 Pepper (Capsicum spp.) Lines
Source: Genes (Basel). 2024 Feb 7;15(2):214. doi: 10.3390/genes15020214 (PMC10887817; doi:10.3390/genes15020214)
Supplement: Supplementary file 1 [file genes-15-00214-s001.zip › Table S5.xlsx]

## Sheet: Sheet1
	Table S5. The subpolulation and fruit shape of each pepper line
		id	Subpopulations	fruit shape
		ZZK_372	POP1A	blocky fruit
		21_Q28	POP1A	blocky fruit
		18_194	POP1A	blocky fruit
		18_190	POP1A	blocky fruit
		ZZK_400	POP1A	blocky fruit
		18_215	POP1A	blocky fruit
		ZZK_361	POP1A	blocky fruit
		ZZK_53	POP1A	blocky fruit
		ZZK_362	POP1A	blocky fruit
		21_Q44	POP1A	blocky fruit
		18_320	POP1A	blocky fruit
		18_125	POP1A	blocky fruit
		18_297	POP1A	blocky fruit
		ZZK_351	POP1A	blocky fruit
		ZZK_350	POP1A	blocky fruit
		18_234	POP1A	blocky fruit
		18_228	POP1A	blocky fruit
		18_203	POP1A	blocky fruit
		20_Y569	POP1A	blocky fruit
		18_251	POP1A	blocky fruit
		ZZK_371	POP1A	blocky fruit
		ZZK_370	POP1A	blocky fruit
		18_126	POP1A	blocky fruit
		18_216	POP1A	blocky fruit
		ZZK_42	POP1A	blocky fruit
		18_255	POP1A	blocky fruit
		18_122	POP1A	blocky fruit
		18_213	POP1A	blocky fruit
		ZZK_358	POP1A	blocky fruit
		18_244	POP1A	blocky fruit
		18_157	POP1A	blocky fruit
		18_168	POP1A	blocky fruit
		20_Y564	POP1A	blocky fruit
		18_162	POP1A	blocky fruit
		18_201	POP1A	blocky fruit
		18_147	POP1A	blocky fruit
		ZZK_369	POP1A	blocky fruit
		18_149	POP1A	blocky fruit
		18_210	POP1A	blocky fruit
		ZZK_65	POP1A	blocky fruit
		18_205	POP1A	blocky fruit
		18_154	POP1A	blocky fruit
		18_263	POP1A	blocky fruit
		20_Y546	POP1A	blocky fruit
		20_Y561	POP1A	blocky fruit
		20_Y545	POP1A	blocky fruit
		18_167	POP1A	blocky fruit
		20_Y161	POP1A	blocky fruit
		18_301	POP1A	blocky fruit
		ZZK_349	POP1A	blocky fruit
		21_Q49	POP1A	blocky fruit
		18_238	POP1A	blocky fruit
		LJYZ_120	POP1A	blocky fruit
		18_273	POP1A	blocky fruit
		old_77	POP1A	blocky fruit
		20_Y563	POP1A	blocky fruit
		ZZK_407	POP1A	blocky fruit
		ZZK_164	POP1A	blocky fruit
		LJYZ_119	POP1A	blocky fruit
		21_Q10	POP1A	blocky fruit
		18_142	POP1A	blocky fruit
		18_123	POP1A	blocky fruit
		20_Y160	POP1A	blocky fruit
		ZZK_306	POP1A	blocky fruit
		18_161	POP1A	blocky fruit
		18_212	POP1A	blocky fruit
		18_222	POP1A	blocky fruit
		18_200	POP1A	blocky fruit
		18_258	POP1A	blocky fruit
		18_259	POP1A	blocky fruit
		20_Y562	POP1A	blocky fruit
		18_186	POP1A	blocky fruit
		18_207	POP1A	blocky fruit
		18_272	POP1A	blocky fruit
		18_296	POP1A	blocky fruit
		21_Q16	POP1A	blocky fruit
		18_173	POP1A	blocky fruit
		18_275	POP1A	blocky fruit
		18_220	POP1A	blocky fruit
		18_204	POP1A	blocky fruit
		ZZK_346	POP1A	blocky fruit
		ZZK_404	POP1A	blocky fruit
		18_202	POP1A	blocky fruit
		18_150	POP1A	blocky fruit
		18_185	POP1A	blocky fruit
		18_298	POP1A	blocky fruit
		18_206	POP1A	blocky fruit
		18_256	POP1A	blocky fruit
		18_177	POP1A	blocky fruit
		ZZK_403	POP1A	blocky fruit
		18_209	POP1A	blocky fruit
		old_50	POP1A	blocky fruit
		18_271	POP1A	blocky fruit
		ZZK_381	POP1A	blocky fruit
		18_208	POP1A	blocky fruit
		18_242	POP1A	blocky fruit
		18_248	POP1A	blocky fruit
		ZZK_355	POP1A	blocky fruit
		18_264	POP1A	blocky fruit
		18_171	POP1A	blocky fruit
		18_227	POP1A	blocky fruit
		18_282	POP1A	blocky fruit
		18_121	POP1A	blocky fruit
		18_143	POP1A	blocky fruit
		18_294	POP1A	blocky fruit
		20_Y96	POP1A	blocky fruit
		18_155	POP1A	blocky fruit
		18_163	POP1A	blocky fruit
		old_129	POP1A	blocky fruit
		20_2	POP1A	blocky fruit
		18_164	POP1A	blocky fruit
		20_Y15	POP1A	blocky fruit
		21_Q19	POP1A	blocky fruit
		18_232	POP1A	blocky fruit
		18_231	POP1A	blocky fruit
		ZZK_314	POP1A	blocky fruit
		20_Y5	POP1A	blocky fruit
		21_Q1	POP1A	blocky fruit
		ZZK_319	POP1A	blocky fruit
		old_98	POP1A	blocky fruit
		20_Y8	POP1A	blocky fruit
		old_43	POP1A	blocky fruit
		old_76	POP1A	blocky fruit
		18_219	POP1A	blocky fruit
		18_134	POP1A	blocky fruit
		old_101	POP1A	blocky fruit
		old_100	POP1A	blocky fruit
		20_Y548	POP1A	blocky fruit
		18_132	POP1A	blocky fruit
		old_86	POP1A	blocky fruit
		WH_1F	POP1A	blocky fruit
		18_174	POP1A	blocky fruit
		18_246	POP1A	blocky fruit
		20_Y541	POP1A	blocky fruit
		18_131	POP1A	blocky fruit
		20_Y153	POP1A	blocky fruit
		ZZK_62	POP1A	blocky fruit
		20_Y9	POP1A	blocky fruit
		21_G10	POP1A	blocky fruit
		old_99	POP1A	blocky fruit
		20_Y497	POP1A	blocky fruit
		20_Y13	POP1A	blocky fruit
		20sy_Y317_53	POP1A	blocky fruit
		ZZK_14	POP1A	blocky fruit
		18_128	POP1A	blocky fruit
		ZZK_182	POP1A	blocky fruit
		old_37	POP1A	blocky fruit
		18_127	POP1A	blocky fruit
		ZZK_16	POP1A	blocky fruit
		20_Y156	POP1A	blocky fruit
		18_236	POP1A	blocky fruit
		21_G3	POP1A	blocky fruit
		old_2	POP1A	blocky fruit
		18_182	POP1A	blocky fruit
		ZZK_305	POP1A	blocky fruit
		21_G5	POP1A	blocky fruit
		ZZK_148	POP1A	blocky fruit
		21_Q25	POP1A	blocky fruit
		18_195	POP1A	blocky fruit
		20_1	POP1A	blocky fruit
		20_Y14	POP1A	blocky fruit
		18_224	POP1A	blocky fruit
		18_235	POP1A	blocky fruit
		18_199	POP1A	blocky fruit
		20_Y424	POP1A	blocky fruit
		20_W1	POP1A	blocky fruit
		old_3	POP1A	blocky fruit
		old_4	POP1A	blocky fruit
		18_225	POP1A	blocky fruit
		18_218	POP1A	blocky fruit
		ZZK_191	POP1A	blocky fruit
		20_Y377	POP1A	blocky fruit
		old_38	POP1A	blocky fruit
		20_Y345	POP1A	wide-horn fruit
		20_W3	POP1A	wide-horn fruit
		20_Y389	POP1A	wide-horn fruit
		20_Y532	POP1A	wide-horn fruit
		20_Y154	POP1A	wide-horn fruit
		20_Y77	POP1A	wide-horn fruit
		21_G18	POP1A	wide-horn fruit
		20_Y433	POP1A	wide-horn fruit
		21_G45	POP1A	wide-horn fruit
		21_G47	POP1A	narrow-horn fruit
		20_Y159	POP1B	blocky fruit
		18_237	POP1B	blocky fruit
		18_165	POP1B	blocky fruit
		ZZK_48	POP1B	wide-horn fruit
		18_293	POP1B	wide-horn fruit
		ZZK_43	POP1B	wide-horn fruit
		18_217	POP1B	wide-horn fruit
		18_214	POP1B	wide-horn fruit
		20_Y16	POP1B	wide-horn fruit
		20_3	POP1B	wide-horn fruit
		20_Y552	POP1B	wide-horn fruit
		20_Y157	POP1B	wide-horn fruit
		20_Y38	POP1B	wide-horn fruit
		20_Y7	POP1B	wide-horn fruit
		20_Y3	POP1B	wide-horn fruit
		18_192	POP1B	wide-horn fruit
		20_Y91	POP1B	wide-horn fruit
		21_Q9	POP1B	wide-horn fruit
		20_Y90	POP1B	wide-horn fruit
		20_Y93	POP1B	wide-horn fruit
		ZZK_112	POP1B	wide-horn fruit
		old_78	POP1B	wide-horn fruit
		WH_1M	POP1B	wide-horn fruit
		ZZK_324	POP1B	wide-horn fruit
		20_Y343	POP1B	wide-horn fruit
		ZZK_330	POP1B	wide-horn fruit
		20_Y11	POP1B	wide-horn fruit
		21_G15	POP1B	wide-horn fruit
		ZZK_51	POP1B	wide-horn fruit
		20_15	POP1B	wide-horn fruit
		18_193	POP1B	wide-horn fruit
		18_181	POP1B	wide-horn fruit
		21_Q7	POP1B	wide-horn fruit
		18_254	POP1B	wide-horn fruit
		20_Y95	POP1B	wide-horn fruit
		21_Q41	POP1B	wide-horn fruit
		20_Y348	POP1B	wide-horn fruit
		21_Q50	POP1B	wide-horn fruit
		20_Y662	POP1B	wide-horn fruit
		WH_2F	POP1B	wide-horn fruit
		20_Y83	POP1B	wide-horn fruit
		old_127	POP1B	wide-horn fruit
		20_Y41	POP1B	wide-horn fruit
		20_Y88	POP1B	wide-horn fruit
		20_YGMS	POP1B	wide-horn fruit
		20_Y81	POP1B	wide-horn fruit
		18_191	POP1B	wide-horn fruit
		18_245	POP1B	wide-horn fruit
		old_125	POP1B	wide-horn fruit
		20_Y12	POP1B	wide-horn fruit
		18_198	POP1B	wide-horn fruit
		18_276	POP1B	wide-horn fruit
		20_Y79	POP1B	wide-horn fruit
		21_G6	POP1B	wide-horn fruit
		ZZK_386	POP1B	wide-horn fruit
		18_139	POP1B	wide-horn fruit
		20_Y658	POP1B	wide-horn fruit
		20_Y661	POP1B	wide-horn fruit
		20_Y544	POP1B	wide-horn fruit
		ZZK_304	POP1B	wide-horn fruit
		20_Y76	POP1B	wide-horn fruit
		20_5	POP1B	wide-horn fruit
		20_Y155	POP1B	wide-horn fruit
		20_Y89	POP1B	wide-horn fruit
		18_241	POP1B	wide-horn fruit
		18_286	POP1B	wide-horn fruit
		WH_7M	POP1B	wide-horn fruit
		18_239	POP1B	wide-horn fruit
		old_30	POP1B	wide-horn fruit
		20_Y1	POP1B	wide-horn fruit
		WH_5M	POP1B	wide-horn fruit
		18_240	POP1B	wide-horn fruit
		WH_7F	POP1B	wide-horn fruit
		21_Q46	POP1B	wide-horn fruit
		18_188	POP1B	wide-horn fruit
		20_Y342	POP1B	wide-horn fruit
		143_4	POP1B	wide-horn fruit
		20_Y350	POP1B	wide-horn fruit
		old_26	POP1B	wide-horn fruit
		old_134	POP1B	wide-horn fruit
		18_180	POP1B	wide-horn fruit
		old_36	POP1B	wide-horn fruit
		old_28	POP1B	wide-horn fruit
		old_31	POP1B	wide-horn fruit
		ZZK_341	POP1B	wide-horn fruit
		ZZK_26	POP1B	wide-horn fruit
		20_Y659	POP1B	wide-horn fruit
		21_Q4	POP1B	wide-horn fruit
		CM334S	POP1B	wide-horn fruit
		18_287	POP1B	wide-horn fruit
		20_Y655	POP1B	wide-horn fruit
		old_48	POP1B	wide-horn fruit
		18_285	POP1B	wide-horn fruit
		old_47	POP1B	wide-horn fruit
		20_Y386	POP1B	wide-horn fruit
		ZZK_343	POP1B	wide-horn fruit
		old_45	POP1B	wide-horn fruit
		20_Y358	POP1B	wide-horn fruit
		18_158	POP1B	wide-horn fruit
		ZZK_334	POP1B	wide-horn fruit
		old_199	POP1B	wide-horn fruit
		ZZK_376	POP1B	wide-horn fruit
		20_Y158	POP1B	wide-horn fruit
		ZZK_39	POP1B	wide-horn fruit
		20_Y660	POP1B	wide-horn fruit
		18_289	POP1B	wide-horn fruit
		18_247	POP1B	wide-horn fruit
		21_Q29	POP1B	wide-horn fruit
		ZZK_159	POP1B	wide-horn fruit
		old_32	POP1B	wide-horn fruit
		ZZK_1	POP1B	wide-horn fruit
		old_29	POP1B	wide-horn fruit
		old_6	POP1B	wide-horn fruit
		ZZK_196	POP1B	wide-horn fruit
		18_291	POP1B	wide-horn fruit
		ZZK_129	POP1B	wide-horn fruit
		ZZK_74	POP1B	wide-horn fruit
		21_Q26	POP1B	wide-horn fruit
		18_284	POP1B	wide-horn fruit
		18_292	POP1B	wide-horn fruit
		18_183	POP1B	wide-horn fruit
		ZZK_130	POP1B	wide-horn fruit
		21_Q47	POP1B	wide-horn fruit
		21_Q42	POP1B	wide-horn fruit
		21_Q18	POP1B	wide-horn fruit
		18_257	POP1B	wide-horn fruit
		18_277	POP1B	wide-horn fruit
		21_Q5	POP1B	wide-horn fruit
		21_Q12	POP1B	wide-horn fruit
		21_Q2	POP1B	wide-horn fruit
		ZZK_49	POP1B	wide-horn fruit
		20_Y553	POP1B	wide-horn fruit
		21_Q21	POP1B	wide-horn fruit
		21_Q6	POP1B	wide-horn fruit
		ZZK_72	POP1B	wide-horn fruit
		ZZK_58	POP1B	wide-horn fruit
		ZZK_134	POP1B	wide-horn fruit
		21_Q24	POP1B	wide-horn fruit
		20_Y533	POP1B	wide-horn fruit
		21_Q35	POP1B	wide-horn fruit
		ZZK_52	POP1B	wide-horn fruit
		ZZK_126	POP1B	wide-horn fruit
		18_280	POP1B	wide-horn fruit
		old_27	POP1B	narrow-horn fruit
		ZZK_335	POP1B	narrow-horn fruit
		old_7	POP1B	narrow-horn fruit
		ZZK_170	POP1B	narrow-horn fruit
		ZZK_18	POP1B	narrow-horn fruit
		old_13	POP1B	narrow-horn fruit
		21_G24	POP1B	narrow-horn fruit
		20_Y519	POP1B	narrow-horn fruit
		old_154	POP1B	narrow-horn fruit
		21_G22	POP1B	narrow-horn fruit
		21_Q11	POP1B	narrow-horn fruit
		21_G71	POP1B	narrow-horn fruit
		ZZK_89	POP1B	narrow-horn fruit
		old_161	POP1B	narrow-horn fruit
		ZZK_187	POP1B	narrow-horn fruit
		21_Q38	POP1B	narrow-horn fruit
		21_G63	POP1B	narrow-horn fruit
		old_157	POP1B	narrow-horn fruit
		21_Q8	POP1B	narrow-horn fruit
		21_G12	POP1B	narrow-horn fruit
		21_Q14	POP1B	narrow-horn fruit
		21_Q39	POP1B	narrow-horn fruit
		ZZK_75	POP1B	narrow-horn fruit
		21_G13	POP1B	narrow-horn fruit
		21_G61	POP1B	narrow-horn fruit
		18_175	POP1B	narrow-horn fruit
		21_Q37	POP1B	narrow-horn fruit
		20_Y380	POP2A	wide-horn fruit
		20_Y384	POP2A	narrow-horn fruit
		20_Y385	POP2A	narrow-horn fruit
		old_112	POP2A	narrow-horn fruit
		20_Y388	POP2A	narrow-horn fruit
		20_W2	POP2A	narrow-horn fruit
		ZZK_102	POP2A	narrow-horn fruit
		21_G2	POP2A	narrow-horn fruit
		20_Y663	POP2A	narrow-horn fruit
		21_G38	POP2A	narrow-horn fruit
		old_113	POP2A	narrow-horn fruit
		20_9	POP2A	narrow-horn fruit
		21_G64	POP2A	narrow-horn fruit
		ZZK_118	POP2A	narrow-horn fruit
		ZZK_63	POP2A	narrow-horn fruit
		old_131	POP2A	narrow-horn fruit
		20_Y4	POP2A	narrow-horn fruit
		old_195	POP2A	narrow-horn fruit
		21_Q40	POP2A	narrow-horn fruit
		old_136	POP2A	narrow-horn fruit
		21_Q45	POP2A	narrow-horn fruit
		21_Q34	POP2A	narrow-horn fruit
		old_61	POP2A	narrow-horn fruit
		18_279	POP2A	narrow-horn fruit
		20_Y43	POP2A	narrow-horn fruit
		old_75	POP2A	narrow-horn fruit
		old_84	POP2A	narrow-horn fruit
		20_Y46	POP2A	narrow-horn fruit
		WH_6M	POP2A	narrow-horn fruit
		old_54	POP2A	narrow-horn fruit
		old_52	POP2A	narrow-horn fruit
		old_56	POP2A	narrow-horn fruit
		old_53	POP2A	narrow-horn fruit
		17_y76_6	POP2A	narrow-horn fruit
		old_60	POP2A	narrow-horn fruit
		old_23	POP2A	narrow-horn fruit
		20_Y352	POP2A	narrow-horn fruit
		20_Y373	POP2A	narrow-horn fruit
		old_91	POP2A	narrow-horn fruit
		old_74	POP2A	narrow-horn fruit
		old_22	POP2A	narrow-horn fruit
		old_68	POP2A	narrow-horn fruit
		LJYZ_128	POP2A	narrow-horn fruit
		old_58	POP2A	narrow-horn fruit
		old_17	POP2A	narrow-horn fruit
		21_Q32	POP2A	narrow-horn fruit
		old_67	POP2A	narrow-horn fruit
		old_69	POP2A	narrow-horn fruit
		old_171	POP2A	narrow-horn fruit
		old_70	POP2A	narrow-horn fruit
		old_21	POP2A	narrow-horn fruit
		21_G60	POP2A	narrow-horn fruit
		old_197	POP2A	narrow-horn fruit
		old_39	POP2A	narrow-horn fruit
		ZZK_139	POP2A	narrow-horn fruit
		old_20	POP2A	narrow-horn fruit
		old_19	POP2A	narrow-horn fruit
		226_6	POP2A	narrow-horn fruit
		old_18	POP2A	narrow-horn fruit
		20_Y39	POP2A	narrow-horn fruit
		old_14	POP2A	narrow-horn fruit
		21_Q15	POP2A	narrow-horn fruit
		old_169	POP2A	narrow-horn fruit
		20_Y365	POP2A	narrow-horn fruit
		old_8	POP2A	narrow-horn fruit
		old_182	POP2A	narrow-horn fruit
		old_11	POP2A	narrow-horn fruit
		20_10	POP2A	narrow-horn fruit
		old_192	POP2A	narrow-horn fruit
		old_16	POP2A	narrow-horn fruit
		old_193	POP2A	narrow-horn fruit
		old_40	POP2A	narrow-horn fruit
		old_12	POP2A	narrow-horn fruit
		221_6	POP2A	narrow-horn fruit
		old_179	POP2A	narrow-horn fruit
		old_24	POP2A	narrow-horn fruit
		LJYZ_125	POP2A	narrow-horn fruit
		old_15	POP2A	narrow-horn fruit
		20_Y522	POP2A	narrow-horn fruit
		ZZK_318	POP2A	narrow-horn fruit
		LJYZ_112	POP2A	narrow-horn fruit
		old_133	POP2A	narrow-horn fruit
		old_176	POP2A	narrow-horn fruit
		ZZK_6	POP2A	narrow-horn fruit
		old_181	POP2A	narrow-horn fruit
		old_178	POP2A	narrow-horn fruit
		old_90	POP2A	narrow-horn fruit
		ZZK_138	POP2A	narrow-horn fruit
		old_186	POP2A	narrow-horn fruit
		old_64	POP2A	narrow-horn fruit
		old_163	POP2A	narrow-horn fruit
		old_41	POP2A	narrow-horn fruit
		old_183	POP2A	narrow-horn fruit
		old_164	POP2A	narrow-horn fruit
		old_95	POP2A	narrow-horn fruit
		old_88	POP2A	narrow-horn fruit
		old_187	POP2A	narrow-horn fruit
		20_Y364	POP2A	narrow-horn fruit
		old_159	POP2A	narrow-horn fruit
		20_Y367	POP2A	narrow-horn fruit
		old_185	POP2A	narrow-horn fruit
		old_180	POP2A	narrow-horn fruit
		LJYZ_113	POP2A	narrow-horn fruit
		20_7	POP2A	narrow-horn fruit
		20_Y518	POP2A	narrow-horn fruit
		20_Y366	POP2A	narrow-horn fruit
		old_87	POP2A	narrow-horn fruit
		old_85	POP2A	narrow-horn fruit
		20_Y517	POP2A	narrow-horn fruit
		ZZK_28	POP2A	narrow-horn fruit
		old_158	POP2A	narrow-horn fruit
		LJYZ_118	POP2A	narrow-horn fruit
		ZZK_156	POP2A	narrow-horn fruit
		ZZK_153	POP2A	narrow-horn fruit
		20_23	POP2A	narrow-horn fruit
		old_135	POP2A	linear fruit
		old_149	POP2A	linear fruit
		old_156	POP2A	linear fruit
		old_42	POP2A	linear fruit
		old_153	POP2A	linear fruit
		old_148	POP2B	linear fruit
		old_146	POP2B	linear fruit
		old_139	POP2B	linear fruit
		old_150	POP2B	linear fruit
		old_152	POP2B	linear fruit
		old_140	POP2B	linear fruit
		old_151	POP2B	linear fruit
		old_144	POP2B	linear fruit
		LJYZ_126	POP2B	linear fruit
		old_147	POP2B	linear fruit
		old_141	POP2B	linear fruit
