# Supplementary material for: Optimized Pepper Target SNP-Seq Applied in Population Structure and Genetic Diversity Analysis of 496 Pepper (Capsicum spp.) Lines
Source: Genes (Basel). 2024 Feb 7;15(2):214. doi: 10.3390/genes15020214 (PMC10887817; doi:10.3390/genes15020214)
Supplement: Supplementary file 1 [file genes-15-00214-s001.zip › Table S6.xlsx]

## Sheet: Sheet1
		Table S6. The selected core SNPs in this study
Numbers of SNP	Saturation	ID	Chrom	Position	Position	alleles	143_4	17_y76_6	18_121	18_122	18_123	18_125	18_126	18_127	18_128	18_131	18_132	18_134	18_139	18_142	18_143	18_147	18_149	18_150	18_154	18_155	18_157	18_158	18_161	18_162	18_163	18_164	18_165	18_167	18_168	18_171	18_173	18_174	18_175	18_177	18_180	18_181	18_182	18_183	18_185	18_186	18_188	18_190	18_191
1	0.002	CaSNP027	Chr03	32615441	32615441	G/T	T/T	G/G	T/T	T/T	T/T	T/T	T/T	T/T	T/T	T/T	T/T	T/T	T/T	T/T	T/T	T/T	T/T	T/T	T/T	T/T	T/T	T/T	T/T	T/T	T/T	T/T	T/T	T/T	T/T	T/T	T/T	T/T	G/G	T/T	T/T	T/T	T/T	G/G	T/T	T/T	T/T	T/T	T/T
2	0.0081	CaSNP159	Chr01	231333076	231333076	C/T	C/C	C/C	T/T	T/T	T/T	T/T	T/T	C/C	C/C	C/C	C/C	C/C	C/C	T/T	T/T	T/T	T/T	T/T	T/T	T/T	T/T	C/C	T/T	T/T	T/T	T/T	T/T	T/T	T/T	T/T	T/T	T/T	C/C	T/T	C/C	C/C	C/C	C/C	C/T	T/T	C/C	T/T	C/T
3	0.0121	CaSNP324	Chr07	13011309	13011309	T/C	C/C	C/C	T/T	T/T	T/T	C/C	C/C	C/C	C/C	C/C	C/C	T/T	C/C	T/T	T/T	T/T	C/C	C/C	C/C	T/T	T/T	T/T	T/T	T/T	C/C	C/C	T/T	C/C	T/T	T/T	C/C	C/C	C/C	C/C	C/C	T/T	C/C	C/C	C/C	T/T	C/C	C/C	T/T
4	0.0282	CaSNP260	Chr05	8470717	8470717	C/T	C/C	T/T	C/C	T/T	T/T	T/T	T/T	C/C	T/T	C/C	T/T	T/T	C/C	C/C	C/T	T/T	C/C	C/C	C/C	T/T	C/C	C/C	T/T	C/C	C/C	C/C	T/T	T/T	C/C	T/T	T/T	C/C	C/C	C/C	C/C	C/C	C/C	C/C	C/T	T/T	C/C	C/C	C/C
5	0.0423	CaSNP177	Chr02	68738857	68738857	C/T	T/T	T/T	T/T	C/C	C/C	T/T	T/T	C/C	C/C	T/T	C/C	T/T	C/C	T/T	T/T	C/C	C/C	C/C	C/C	C/C	C/C	T/T	C/C	C/C	T/T	T/T	C/C	T/T	C/C	T/T	T/T	C/C	T/T	T/T	C/C	C/C	T/T	T/T	C/C	T/T	C/C	C/C	T/T
6	0.0605	CaSNP443	Chr10	202586423	202586423	A/C	C/C	C/C	C/C	C/C	C/C	C/C	C/C	C/C	C/C	C/C	C/C	A/A	C/C	C/C	C/C	C/C	A/A	C/C	A/A	C/C	C/C	C/C	A/A	C/C	C/C	C/C	A/A	C/C	C/C	A/A	A/A	C/C	A/A	C/C	A/A	C/C	C/C	A/A	C/C	C/C	C/C	C/C	A/A
7	0.0948	CaSNP478	Chr12	19460854	19460854	G/A	G/G	G/G	A/A	G/G	G/G	G/G	A/A	G/G	A/A	A/A	G/G	A/A	A/A	A/A	A/A	G/G	A/A	A/A	A/A	G/G	G/G	A/A	G/G	A/A	A/A	A/A	A/A	A/A	A/A	G/G	A/A	G/G	G/G	A/A	A/A	A/A	A/A	G/G	G/G	G/G	G/G	A/A	A/A
8	0.1835	CaSNP392	Chr09	84510244	84510244	A/G	G/G	G/G	A/A	A/A	A/A	G/G	G/G	A/A	A/A	A/A	G/G	G/G	G/G	G/G	A/A	G/G	G/G	G/G	G/G	A/A	A/A	G/G	G/G	A/A	A/A	A/A	A/A	A/A	A/A	A/A	G/G	G/G	G/G	G/G	G/G	G/G	G/G	G/G	A/G	G/G	G/G	G/G	A/A
9	0.3286	CaSNP371	Chr08	122461344	122461344	C/A	A/A	A/A	A/A	A/A	A/A	A/A	A/A	C/C	A/A	A/A	C/C	C/C	A/A	A/A	A/A	A/A	A/A	A/A	A/A	C/C	A/A	C/C	A/A	A/A	A/A	A/A	C/C	A/A	A/A	A/A	A/A	A/A	C/C	C/C	A/A	A/A	A/A	A/A	A/A	A/A	C/C	A/A	C/C
10	0.4637	CaSNP095	Chr11	20394748	20394748	A/C	C/C	C/C	C/C	C/C	C/C	C/C	A/A	C/C	C/C	C/C	C/C	C/C	C/C	C/C	C/C	C/C	C/C	C/C	C/C	C/C	A/A	A/A	C/C	C/C	C/C	C/C	A/A	C/C	C/C	C/C	C/C	A/A	A/A	C/C	C/C	C/C	C/C	A/A	A/A	A/A	C/C	A/A	C/C
11	0.5383	CaSNP231	Chr04	7952712	7952712	T/G	T/T	T/T	T/T	G/G	G/G	G/G	G/G	G/G	T/T	T/T	G/G	T/T	T/T	T/T	G/G	G/G	G/G	T/T	G/G	G/G	G/G	T/T	G/G	G/G	T/T	T/T	G/G	T/T	G/G	G/G	G/G	G/G	T/T	G/G	T/T	G/G	G/G	T/T	G/G	G/G	T/T	T/T	T/T
12	0.6028	CaSNP296	Chr06	38396294	38396294	C/A	A/A	C/C	C/C	C/C	C/C	C/C	C/C	C/C	C/C	C/C	A/A	A/A	C/C	A/A	C/C	C/C	A/A	C/C	C/C	C/C	C/C	A/A	C/C	A/A	C/C	C/C	A/A	C/C	A/A	C/C	A/A	C/C	A/A	C/C	C/C	C/C	C/C	C/C	C/C	C/C	C/C	A/A	A/A
13	0.6431	CaSNP104	Chr11	187264564	187264564	A/G	G/G	G/G	G/G	G/G	G/G	G/G	G/G	G/G	G/G	G/G	G/G	G/G	G/G	G/G	G/G	G/G	G/G	G/G	G/G	G/G	G/G	G/G	G/G	G/G	G/G	G/G	G/G	G/G	G/G	G/G	G/G	G/G	G/G	G/G	G/G	G/G	G/G	G/G	A/G	G/G	G/G	G/G	G/G
14	0.7056	CaSNP227	Chr03	244151954	244151954	A/G	G/G	G/G	A/A	A/A	A/A	G/G	G/G	G/G	G/G	G/G	G/G	G/G	A/A	G/G	A/G	G/G	A/A	A/A	A/A	G/G	A/A	A/A	G/G	G/G	A/A	A/A	G/G	G/G	G/G	A/A	A/A	A/A	A/A	G/G	A/A	A/A	A/A	G/G	G/G	G/G	A/A	A/A	A/A
15	0.746	CaSNP272	Chr05	95079150	95079150	C/A	A/A	A/A	A/A	A/A	A/A	A/A	A/A	A/A	C/C	A/A	C/C	C/C	C/C	C/C	A/C	A/A	A/A	A/A	A/A	A/A	A/A	C/C	C/C	A/A	A/A	A/A	C/C	A/A	A/A	A/A	A/A	A/A	C/C	A/A	A/A	C/C	A/A	C/C	A/A	A/A	A/A	A/A	A/A
16	0.7802	CaSNP344	Chr07	176524550	176524550	C/T	T/T	T/T	T/T	T/T	T/T	T/T	T/T	T/T	C/C	T/T	T/T	T/T	T/T	T/T	T/T	T/T	T/T	T/T	T/T	T/T	T/T	C/C	T/T	T/T	T/T	T/T	C/C	T/T	T/T	T/T	T/T	T/T	C/C	T/T	C/C	T/T	T/T	C/C	T/T	T/T	C/C	T/T	C/C
17	0.8065	CaSNP299	Chr06	58720150	58720150	T/G	T/T	T/T	T/T	T/T	G/T	T/T	T/T	T/T	T/T	T/T	T/T	T/T	T/T	T/T	T/T	T/T	T/T	T/T	T/T	T/T	T/T	G/G	T/T	T/T	T/T	T/T	T/T	T/T	T/T	T/T	T/T	T/T	T/T	T/T	T/T	T/T	T/T	G/G	T/T	T/T	G/G	T/T	T/T
18	0.8266	CaSNP070	Chr08	147458068	147458068	T/C	C/C	C/C	C/C	C/C	C/C	T/T	T/T	T/T	T/T	T/T	T/T	T/T	C/C	T/T	T/T	C/C	C/C	C/C	T/T	C/C	C/C	C/C	T/T	T/T	C/C	C/C	T/T	T/T	T/T	C/C	C/C	C/C	C/C	T/T	C/C	T/T	C/C	C/C	C/C	C/C	C/C	T/T	T/T
19	0.8448	CaSNP187	Chr02	134783970	134783970	A/G	G/G	A/A	G/G	G/G	G/G	G/G	G/G	G/G	G/G	G/G	G/G	G/G	G/G	G/G	G/G	G/G	G/G	G/G	G/G	G/G	G/G	G/G	G/G	G/G	G/G	G/G	G/G	G/G	G/G	G/G	G/G	G/G	A/A	G/G	G/G	G/G	G/G	A/A	G/G	G/G	G/G	G/G	A/A
20	0.8548	CaSNP244	Chr04	119678426	119678426	G/C	C/C	G/G	C/C	C/C	C/G	C/C	C/C	C/C	C/C	C/C	C/C	G/G	C/C	C/C	C/C	C/C	C/C	C/C	C/C	C/C	C/C	G/G	C/C	C/C	C/C	C/C	G/G	C/C	C/C	C/C	C/C	C/C	C/C	C/C	C/C	C/C	C/C	G/G	C/C	G/G	C/C	C/C	G/G
21	0.8629	CaSNP083	Chr10	1684877	1684877	A/G	G/G	G/G	G/G	G/G	G/G	G/G	G/G	G/G	A/A	G/G	A/A	A/A	A/A	G/G	G/G	G/G	G/G	G/G	G/G	G/G	G/G	G/G	G/G	G/G	G/G	G/G	G/G	G/G	G/G	G/G	G/G	A/A	G/G	G/G	A/A	A/A	A/A	G/G	G/G	G/G	A/A	G/G	A/A
22	0.871	CaSNP168	Chr01	299289555	299289555	A/T	A/A	A/A	T/T	T/T	T/T	T/T	A/A	A/A	A/A	A/A	A/A	T/T	A/A	A/A	T/T	T/T	A/A	T/T	A/A	T/T	T/T	A/A	T/T	A/A	T/T	T/T	A/A	A/A	A/A	T/T	A/A	T/T	A/A	T/T	A/A	A/A	A/A	A/A	A/T	A/A	A/A	T/T	A/A
23	0.879	CaSNP483	Chr12	53702848	53702848	C/T	T/T	C/C	C/C	C/C	C/C	C/C	C/C	T/T	C/C	C/C	T/T	C/C	C/C	C/C	C/C	C/C	C/C	T/T	C/C	C/C	C/C	T/T	C/C	C/C	C/C	T/T	C/C	C/C	C/C	C/C	C/C	C/C	T/T	C/C	T/T	T/T	T/T	C/C	C/C	C/C	C/C	C/C	C/C
24	0.8831	CaSNP382	Chr09	24475138	24475138	A/C	C/C	A/A	C/C	C/C	C/C	C/C	C/C	C/C	C/C	C/C	C/C	C/C	C/C	C/C	C/C	A/A	C/C	A/A	C/C	C/C	C/C	C/C	C/C	A/A	C/C	C/C	C/C	A/A	A/A	C/C	C/C	C/C	A/A	C/C	C/C	C/C	C/C	A/A	C/C	C/C	C/C	C/C	A/A
25	0.8952	CaSNP349	Chr07	204158338	204158338	A/T	T/T	A/A	T/T	A/A	A/A	A/A	A/A	T/T	T/T	A/A	T/T	T/T	T/T	A/A	A/A	T/T	T/T	T/T	T/T	A/A	A/A	T/T	A/A	A/A	A/A	T/T	T/T	A/A	A/A	T/T	T/T	T/T	A/A	A/A	T/T	T/T	T/T	A/A	A/T	T/T	T/T	A/A	T/T
26	0.9073	CaSNP200	Chr03	68225219	68225219	G/A	A/A	A/A	A/A	A/A	A/A	A/A	A/A	A/A	A/A	A/A	A/A	A/A	A/A	A/A	A/A	A/A	A/A	A/A	A/A	A/A	A/A	A/A	A/A	A/A	A/A	A/A	A/A	A/A	A/A	A/A	A/A	A/A	A/A	A/A	A/A	A/A	A/A	A/A	A/A	A/A	A/A	A/A	A/A
27	0.9153	CaSNP041	Chr04	202749540	202749540	T/C	C/C	T/T	C/C	C/C	C/C	C/C	C/C	C/C	C/C	C/C	C/C	C/C	C/C	C/C	C/C	C/C	C/C	C/C	C/C	C/C	C/C	C/C	C/C	C/C	C/C	C/C	C/C	C/C	C/C	C/C	C/C	C/C	C/C	C/C	C/C	C/C	C/C	C/C	C/C	C/C	C/C	C/C	C/C
28	0.9234	CaSNP093	Chr10	194298972	194298972	C/A	A/A	A/A	A/A	A/A	A/A	A/A	A/A	A/A	C/C	A/A	A/A	C/C	A/A	A/A	A/A	A/A	A/A	A/A	A/A	A/A	A/A	A/A	A/A	A/A	A/A	A/A	A/A	A/A	A/A	A/A	A/A	A/A	A/A	A/A	A/A	A/A	A/A	A/A	A/A	A/A	A/A	A/A	A/A
29	0.9274	CaSNP157	Chr01	218589462	218589462	C/T	T/T	C/C	C/C	T/T	T/T	T/T	T/T	T/T	T/T	T/T	T/T	T/T	T/T	C/C	C/C	T/T	C/C	T/T	C/C	T/T	C/C	T/T	C/C	C/C	T/T	T/T	T/T	T/T	C/C	T/T	T/T	C/C	C/C	T/T	T/T	T/T	T/T	C/C	T/T	T/T	T/T	T/T	T/T
30	0.9315	CaSNP506	Chr12	210488241	210488241	C/T	T/T	C/C	T/T	C/C	C/C	T/T	C/C	T/T	T/T	T/T	T/T	T/T	T/T	T/T	T/T	C/C	T/T	C/C	T/T	T/T	C/C	C/C	T/T	T/T	T/T	T/T	T/T	T/T	T/T	T/T	T/T	C/C	T/T	C/C	T/T	T/T	T/T	T/T	C/C	C/C	T/T	C/C	C/C
31	0.9355	CaSNP407	Chr09	216398056	216398056	G/A	A/A	A/A	G/G	G/G	G/G	G/G	G/G	A/A	A/A	A/A	A/A	G/G	G/G	G/G	G/G	G/G	G/G	G/G	G/G	G/G	G/G	G/G	G/G	G/G	G/G	G/G	G/G	G/G	G/G	G/G	G/G	A/A	G/G	G/G	A/A	A/A	A/A	G/G	G/G	G/G	G/G	G/G	G/G
32	0.9395	CaSNP291	Chr06	10288845	10288845	C/T	T/T	C/C	T/T	T/T	T/T	T/T	T/T	T/T	T/T	C/C	T/T	C/C	C/C	T/T	T/T	T/T	T/T	T/T	C/C	T/T	C/C	C/C	T/T	T/T	T/T	T/T	C/C	T/T	T/T	C/C	T/T	T/T	C/C	C/C	C/C	C/C	T/T	C/C	T/T	T/T	C/C	T/T	C/C
33	0.9435	CaSNP044	Chr05	29437076	29437076	C/T	C/C	T/T	T/T	T/T	T/T	T/T	T/T	C/C	T/T	C/C	T/T	T/T	T/T	T/T	C/T	T/T	C/C	T/T	C/C	T/T	T/T	T/T	T/T	T/T	T/T	T/T	T/T	T/T	T/T	T/T	T/T	T/T	T/T	T/T	C/C	C/C	T/T	T/T	T/T	T/T	T/T	T/T	T/T
34	0.9476	CaSNP069	Chr08	140042041	140042041	T/G	G/G	G/G	G/G	G/G	G/G	G/G	G/G	G/G	G/G	G/G	G/G	G/G	G/G	G/G	G/G	G/G	G/G	G/G	G/G	G/G	G/G	G/G	G/G	G/G	G/G	G/G	G/G	G/G	G/G	G/G	G/G	G/G	G/G	G/G	G/G	G/G	G/G	G/G	G/G	G/G	G/G	G/G	G/G
35	0.9516	CaSNP184	Chr02	118632041	118632041	A/G	G/G	G/G	A/A	A/A	A/A	A/A	A/A	A/A	A/A	A/A	A/A	A/A	A/A	A/A	A/A	A/A	A/A	A/A	A/A	A/A	A/A	A/A	A/A	A/A	G/G	G/G	G/G	A/A	A/A	A/A	A/A	A/A	A/A	A/A	A/A	A/A	A/A	G/G	A/A	A/A	A/A	A/A	A/A
36	0.9556	CaSNP034	Chr04	1205997	1205997	G/A	A/A	A/A	A/A	A/A	A/A	A/A	A/A	A/A	A/A	A/A	A/A	A/A	A/A	A/A	A/A	A/A	A/A	A/A	A/A	A/A	A/A	G/G	A/A	A/A	A/A	A/A	A/A	A/A	A/A	A/A	A/A	A/A	G/G	A/A	A/A	A/A	A/A	G/G	A/A	A/A	A/A	A/A	A/A
37	0.9597	CaSNP191	Chr03	3537368	3537368	T/G	G/G	T/T	T/T	T/T	T/T	G/G	G/G	G/G	T/T	G/G	G/G	T/T	G/G	T/T	G/G	T/T	T/T	G/G	T/T	T/T	G/G	G/G	T/T	G/G	G/G	G/G	G/G	T/T	G/G	T/T	G/G	G/G	G/G	T/T	G/G	G/G	T/T	T/T	G/G	G/G	G/G	G/G	G/G
38	0.9637	CaSNP052	Chr06	388508	388508	A/C	C/C	A/A	C/C	C/C	C/C	C/C	C/C	C/C	C/C	C/C	C/C	C/C	C/C	C/C	C/C	C/C	C/C	C/C	C/C	C/C	C/C	C/C	C/C	C/C	C/C	C/C	C/C	C/C	C/C	C/C	C/C	C/C	A/A	A/A	C/C	C/C	C/C	C/C	C/C	C/C	C/C	C/C	C/C
39	0.9677	CaSNP004	Chr01	64927233	64927233	C/T	T/T	C/C	T/T	T/T	T/T	T/T	T/T	T/T	T/T	T/T	T/T	T/T	T/T	T/T	T/T	T/T	T/T	T/T	T/T	T/T	T/T	T/T	T/T	T/T	T/T	T/T	T/T	T/T	T/T	T/T	T/T	T/T	C/C	T/T	T/T	T/T	T/T	T/T	T/T	T/T	T/T	T/T	T/T
40	0.9718	CaSNP226	Chr03	237811331	237811331	C/G	G/G	G/G	G/G	G/G	G/G	G/G	G/G	G/G	G/G	G/G	G/G	G/G	G/G	G/G	G/G	G/G	G/G	G/G	G/G	G/G	G/G	G/G	G/G	G/G	G/G	G/G	G/G	G/G	G/G	G/G	G/G	G/G	C/C	G/G	G/G	G/G	G/G	G/G	G/G	G/G	G/G	G/G	G/G
41	0.9758	CaSNP037	Chr04	42814994	42814994	A/T	T/T	A/A	A/A	A/A	A/A	T/T	T/T	T/T	T/T	T/T	T/T	A/A	T/T	T/T	A/A	T/T	A/A	A/A	A/A	A/A	T/T	T/T	T/T	A/A	A/A	A/A	A/A	A/A	A/A	T/T	T/T	A/A	A/T	A/A	T/T	T/T	T/T	A/A	T/T	A/A	A/A	T/T	T/T
42	0.9798	CaSNP503	Chr12	194962598	194962598	G/A	A/A	G/G	A/A	A/A	A/A	A/A	A/A	A/A	A/A	A/A	A/A	A/A	G/G	A/A	A/A	A/A	A/A	G/G	A/A	A/A	G/G	A/A	G/G	A/A	G/G	G/G	G/G	A/A	A/A	A/A	A/A	A/A	G/G	G/G	A/A	A/G	G/G	A/A	A/A	A/A	A/A	A/A	A/A
43	0.9839	CaSNP261	Chr05	13540608	13540608	G/T	T/T	T/T	G/G	G/G	G/G	G/G	T/T	T/T	T/T	T/T	T/T	G/G	T/T	G/G	G/G	G/G	G/G	T/T	G/G	T/T	G/G	G/G	T/T	T/T	G/G	G/G	G/G	G/G	G/G	G/G	G/G	T/T	T/T	T/T	T/T	T/T	T/T	G/G	T/T	T/T	G/G	G/G	G/G
44	0.9879	CaSNP130	Chr01	25463972	25463972	G/T	G/G	T/T	T/T	T/T	T/T	T/T	T/T	T/T	T/T	T/T	T/T	T/T	T/T	T/T	T/T	T/T	T/T	T/T	T/T	T/T	T/T	T/T	G/G	T/T	T/T	T/T	T/T	T/T	T/T	G/G	T/T	T/T	G/G	T/T	T/T	T/T	G/G	G/G	T/T	T/T	G/G	T/T	G/T
45	0.9919	CaSNP411	Chr09	236847338	236847338	A/C	A/A	A/A	A/A	C/C	C/C	A/A	C/C	A/A	C/C	A/A	A/A	C/C	A/A	C/C	A/A	C/C	A/A	A/A	A/A	C/C	C/C	A/A	A/A	C/C	A/A	A/A	A/A	A/C	C/C	C/C	C/C	A/A	C/C	C/C	A/A	A/A	A/A	C/C	A/A	C/C	C/C	A/A	A/A
46	0.996	CaSNP294	Chr06	27917338	27917338	A/G	A/A	A/A	A/A	A/A	A/A	A/A	A/A	A/A	A/A	A/A	A/A	A/A	A/A	A/A	A/A	A/A	A/A	A/A	A/A	A/A	A/A	A/A	A/A	A/A	A/A	A/A	A/A	A/A	A/A	A/A	A/A	A/A	A/A	A/A	A/A	A/A	A/A	A/A	A/A	A/A	A/A	A/A	A/A
47	1	CaSNP201	Chr03	71978308	71978308	A/G	G/G	G/G	A/A	A/A	A/A	A/A	A/A	A/A	A/A	A/A	A/A	G/G	G/G	A/A	G/G	A/A	A/A	A/A	A/A	A/A	G/G	A/A	G/G	G/G	A/A	A/A	A/A	A/A	G/G	A/A	G/G	A/A	G/G	G/G	G/G	G/G	G/G	G/G	G/G	A/A	A/A	A/A	G/G
[truncated: 453 more columns]
