# Supplementary material for: Optimized Pepper Target SNP-Seq Applied in Population Structure and Genetic Diversity Analysis of 496 Pepper (Capsicum spp.) Lines
Source: Genes (Basel). 2024 Feb 7;15(2):214. doi: 10.3390/genes15020214 (PMC10887817; doi:10.3390/genes15020214)
Supplement: Supplementary file 1 [file genes-15-00214-s001.zip › Table S7.xlsx]

## Sheet: Pop1A
	Table S7. The number of different SNP genotypes between every pair of pepper lines in POP1A
	18_194	21_Q28	ZZK_362	21_Q44	ZZK_400	18_234	ZZK_372	20_Y569	18_215	18_190	18_228	ZZK_361	ZZK_53	18_320	ZZK_350	18_125	18_297	ZZK_371	ZZK_351	ZZK_42	18_122	18_203	18_126	18_251	18_213	18_255	ZZK_370	18_244	18_157	18_168	18_162	18_147	20_Y161	18_210	18_201	ZZK_65	20_Y561	18_216	20_Y564	18_301	21_Q49	18_238	ZZK_369	18_205	18_272	18_222	18_167	18_154	18_212
18_194	0	2	23	2	4	9	24	24	21	22	6	9	21	21	41	34	22	22	15	25	38	32	30	33	31	40	28	47	34	60	59	38	45	42	45	51	55	34	55	42	50	43	44	57	46	52	67	62	43
21_Q28	2	0	21	4	2	7	22	22	19	20	6	10	19	21	39	34	22	20	13	23	38	32	28	33	31	38	28	47	34	60	59	40	45	42	43	51	55	33	55	40	48	41	46	55	46	52	67	62	43
ZZK_362	23	21	0	25	23	24	35	33	38	37	27	29	36	26	24	33	27	27	25	26	43	35	31	36	40	35	41	36	43	53	52	45	52	49	54	44	38	50	42	45	43	46	51	52	61	55	55	57	52
21_Q44	2	4	25	0	6	11	26	26	23	24	8	11	23	23	43	36	22	24	17	27	39	34	32	33	32	41	30	49	36	62	61	40	47	44	46	53	56	36	55	44	52	45	46	58	47	54	69	63	44
ZZK_400	4	2	23	6	0	9	24	23	21	22	8	12	21	23	41	36	24	22	15	25	40	34	30	35	33	40	30	48	35	61	60	42	46	43	45	53	56	35	56	41	50	42	48	56	47	54	69	64	45
18_234	9	7	24	11	9	0	27	25	22	23	13	15	24	24	40	39	25	27	15	24	44	37	31	38	36	43	32	46	31	63	62	42	50	43	46	52	50	36	54	35	49	36	47	56	49	49	68	65	48
ZZK_372	24	22	35	26	24	27	0	30	11	12	28	27	15	27	39	38	28	22	29	23	48	30	32	31	37	40	17	55	48	60	59	44	49	54	39	55	59	26	57	50	54	51	48	61	52	72	67	64	55
20_Y569	24	22	33	26	23	25	30	0	29	28	28	24	31	19	35	40	20	32	28	31	46	38	22	39	39	40	33	55	36	56	55	42	49	38	51	57	59	41	55	50	52	51	56	51	48	60	62	72	51
18_215	21	19	38	23	21	22	11	29	0	1	25	22	10	30	40	43	31	21	24	20	45	37	33	38	40	49	26	54	43	53	54	43	50	51	32	58	60	19	60	53	51	54	51	66	53	67	69	63	54
18_190	22	20	37	24	22	23	12	28	1	0	26	23	9	29	39	44	30	22	25	21	46	38	34	39	39	48	27	53	42	52	53	44	51	50	33	57	61	18	61	52	50	53	50	67	54	66	70	62	55
18_228	6	6	27	8	8	13	28	28	25	26	0	14	25	25	45	40	26	26	17	29	42	38	34	39	29	44	30	53	38	64	63	40	47	48	49	51	55	37	53	44	52	45	50	59	48	54	71	62	47
ZZK_361	9	10	29	11	12	15	27	24	22	23	14	0	18	21	43	37	22	25	17	26	43	34	29	35	36	46	31	49	38	61	60	40	51	43	43	54	62	35	58	49	53	50	52	58	49	59	66	64	48
ZZK_53	21	19	36	23	21	24	15	31	10	9	25	18	0	32	44	45	33	29	25	30	47	41	37	42	42	53	32	54	45	53	52	43	56	51	36	56	64	26	62	53	53	54	55	64	59	67	75	63	52
18_320	21	21	26	23	23	24	27	19	30	29	25	21	32	0	32	37	1	27	27	26	55	35	15	36	32	33	30	52	39	63	62	47	48	47	52	54	58	41	52	49	59	48	47	48	49	65	56	61	52
ZZK_350	41	39	24	43	41	40	39	35	40	39	45	43	44	32	0	39	33	37	39	34	47	45	33	46	44	35	44	46	47	57	58	53	64	53	56	52	46	54	42	61	45	62	55	48	63	65	54	51	66
18_125	34	34	33	36	36	39	38	40	43	44	40	37	45	37	39	0	38	38	37	41	41	16	42	17	47	44	42	45	56	58	59	53	51	48	61	45	55	55	47	54	56	55	60	53	66	56	51	60	65
18_297	22	22	27	22	24	25	28	20	31	30	26	22	33	1	33	38	0	28	28	27	56	36	16	35	33	33	31	53	40	64	63	48	49	48	52	55	59	42	52	50	60	49	48	49	50	66	57	62	53
ZZK_371	22	20	27	24	22	27	22	32	21	22	26	25	29	27	37	38	28	0	28	3	48	32	28	33	35	44	28	51	46	62	63	46	43	50	51	57	55	37	57	48	48	49	44	65	50	68	62	60	55
ZZK_351	15	13	25	17	15	15	29	28	24	25	17	17	25	27	39	37	28	28	0	26	44	35	33	36	37	44	33	48	43	60	59	43	50	46	49	53	59	39	54	49	49	50	56	57	56	58	66	68	51
ZZK_42	25	23	26	27	25	24	23	31	20	21	29	26	30	26	34	41	27	3	26	0	51	35	27	36	36	45	29	48	45	61	62	45	46	49	50	56	54	36	56	47	47	48	47	66	53	69	59	63	56
18_122	38	38	43	39	40	44	48	46	45	46	42	43	47	55	47	41	56	48	44	51	0	45	52	46	51	52	52	44	51	46	47	42	57	53	55	60	50	56	50	67	45	68	59	62	61	59	63	58	53
18_203	32	32	35	34	34	37	30	38	37	38	38	34	41	35	45	16	36	32	35	35	45	0	42	1	47	40	35	51	58	66	65	45	43	54	65	49	59	49	51	54	56	55	58	57	56	64	55	66	63
18_126	30	28	31	32	30	31	32	22	33	34	34	29	37	15	33	42	16	28	33	27	52	42	0	43	35	40	37	49	46	64	63	50	49	48	51	61	57	47	53	52	60	51	52	49	52	68	58	62	51
18_251	33	33	36	33	35	38	31	39	38	39	39	35	42	36	46	17	35	33	36	36	46	1	43	0	48	40	36	52	59	67	66	46	44	55	65	50	60	50	51	55	57	56	59	58	57	65	56	67	64
18_213	31	31	40	32	33	36	37	39	40	39	29	36	42	32	44	47	33	35	37	36	51	47	35	48	0	51	39	58	47	65	66	47	50	53	66	62	54	51	44	55	59	54	59	58	45	65	57	57	52
18_255	40	38	35	41	40	43	40	40	49	48	44	46	53	33	35	44	33	44	44	45	52	40	40	40	51	0	45	53	56	68	67	62	55	62	71	57	61	57	56	60	62	61	60	49	58	62	58	60	65
ZZK_370	28	28	41	30	30	32	17	33	26	27	30	31	32	30	44	42	31	28	33	29	52	35	37	36	39	45	0	56	47	67	66	44	53	58	56	52	64	39	61	53	52	54	47	63	51	73	69	71	56
18_244	47	47	36	49	48	46	55	55	54	53	53	49	54	52	46	45	53	51	48	48	44	51	49	52	58	53	56	0	51	47	48	56	52	57	66	52	54	64	58	55	57	56	61	68	71	61	56	65	66
18_157	34	34	43	36	35	31	48	36	43	42	38	38	45	39	47	56	40	46	43	45	51	58	46	59	47	56	47	51	0	60	61	53	61	54	61	65	57	52	62	52	62	53	50	63	53	60	71	72	57
18_168	60	60	53	62	61	63	60	56	53	52	64	61	53	63	57	58	64	62	60	61	46	66	64	67	65	68	67	47	60	0	1	64	63	62	69	61	61	70	63	76	62	75	78	75	86	62	48	70	75
18_162	59	59	52	61	60	62	59	55	54	53	63	60	52	62	58	59	63	63	59	62	47	65	63	66	66	67	66	48	61	1	0	65	64	63	70	60	62	71	64	75	61	74	79	74	85	63	49	71	74
18_147	38	40	45	40	42	42	44	42	43	44	40	40	43	47	53	53	48	46	43	45	42	45	50	46	47	62	44	56	53	64	65	0	53	55	57	62	64	54	64	65	59	66	57	72	61	79	68	76	61
20_Y161	45	45	52	47	46	50	49	49	50	51	47	51	56	48	64	51	49	43	50	46	57	43	49	44	50	55	53	52	61	63	64	53	0	57	66	66	64	65	66	57	71	56	63	70	63	65	65	71	64
18_210	42	42	49	44	43	43	54	38	51	50	48	43	51	47	53	48	48	50	46	49	53	54	48	55	53	62	58	57	54	62	63	55	57	0	61	69	67	61	63	68	49	69	68	71	68	74	73	80	65
18_201	45	43	54	46	45	46	39	51	32	33	49	43	36	52	56	61	52	51	49	50	55	65	51	65	66	71	56	66	61	69	70	57	66	61	0	82	78	40	77	79	73	80	73	82	79	81	86	77	74
ZZK_65	51	51	44	53	53	52	55	57	58	57	51	54	56	54	52	45	55	57	53	56	60	49	61	50	62	57	52	52	65	61	60	62	66	69	82	0	64	69	62	53	59	54	71	68	77	55	63	69	70
20_Y561	55	55	38	56	56	50	59	59	60	61	55	62	64	58	46	55	59	55	59	54	50	59	57	60	54	61	64	54	57	61	62	64	64	67	78	64	0	72	24	65	63	64	71	62	75	71	69	37	66
18_216	34	33	50	36	35	36	26	41	19	18	37	35	26	41	54	55	42	37	39	36	56	49	47	50	51	57	39	64	52	70	71	54	65	61	40	69	72	0	72	65	64	66	62	79	64	77	83	76	66
20_Y564	55	55	42	55	56	54	57	55	60	61	53	58	62	52	42	47	52	57	54	56	50	51	53	51	44	56	61	58	62	63	64	64	66	63	77	62	24	72	0	73	63	72	79	60	67	73	59	47	66
18_301	42	40	45	44	41	35	50	50	53	52	44	49	53	49	61	54	50	48	49	47	67	54	52	55	55	60	53	55	52	76	75	65	57	68	79	53	65	65	73	0	68	1	60	63	64	42	77	76	49
21_Q49	50	48	43	52	50	49	54	52	51	50	52	53	53	59	45	56	60	48	49	47	45	56	60	57	59	62	52	57	62	62	61	59	71	49	73	59	63	64	63	68	0	69	64	67	68	74	73	76	55
18_238	43	41	46	45	42	36	51	51	54	53	45	50	54	48	62	55	49	49	50	48	68	55	51	56	54	61	54	56	53	75	74	66	56	69	80	54	64	66	72	1	69	0	61	62	63	43	76	75	48
ZZK_369	44	46	51	46	48	47	48	56	51	50	50	52	55	47	55	60	48	44	56	47	59	58	52	59	59	60	47	61	50	78	79	57	63	68	73	71	71	62	79	60	64	61	0	73	68	78	82	70	67
18_205	57	55	52	58	56	56	61	51	66	67	59	58	64	48	48	53	49	65	57	66	62	57	49	58	58	49	63	68	63	75	74	72	70	71	82	68	62	79	60	63	67	62	73	0	69	77	69	69	66
18_272	46	46	61	47	47	49	52	48	53	54	48	49	59	49	63	66	50	50	56	53	61	56	52	57	45	58	51	71	53	86	85	61	63	68	79	77	75	64	67	64	68	63	68	69	0	78	78	82	59
18_222	52	52	55	54	54	49	72	60	67	66	54	59	67	65	65	56	66	68	58	69	59	64	68	65	65	62	73	61	60	62	63	79	65	74	81	55	71	77	73	42	74	43	78	77	78	0	77	82	63
18_167	67	67	55	69	69	68	67	62	69	70	71	66	75	56	54	51	57	62	66	59	63	55	58	56	57	58	69	56	71	48	49	68	65	73	86	63	69	83	59	77	73	76	82	69	78	77	0	71	83
18_154	62	62	57	63	64	65	64	72	63	62	62	64	63	61	51	60	62	60	68	63	58	66	62	67	57	60	71	65	72	70	71	76	71	80	77	69	37	76	47	76	76	75	70	69	82	82	71	0	81
18_212	43	43	52	44	45	48	55	51	54	55	47	48	52	52	66	65	53	55	51	56	53	63	51	64	52	65	56	66	57	75	74	61	64	65	74	70	66	66	66	49	55	48	67	66	59	63	83	81	0
18_149	64	64	59	65	66	69	62	78	59	58	64	70	57	67	57	66	68	66	72	69	58	74	68	75	61	64	79	67	76	66	67	78	75	88	75	75	41	72	51	78	78	77	74	73	86	84	77	12	81
20_Y546	65	65	72	67	67	68	63	61	60	59	67	66	60	66	64	63	67	69	72	70	71	73	63	74	60	83	73	66	67	61	62	73	66	73	56	78	72	67	72	73	83	72	87	80	85	77	74	69	78
18_273	45	43	44	47	45	46	45	37	50	49	45	44	52	30	48	55	31	45	49	44	65	53	25	54	52	53	51	68	59	75	74	65	60	61	68	72	70	60	68	65	75	64	65	66	69	77	75	73	70
20_Y160	73	73	62	75	75	72	71	73	72	71	77	76	72	72	64	63	73	75	73	74	72	71	75	72	72	63	82	64	71	69	70	88	76	73	92	80	74	83	70	89	81	90	89	86	67	79	67	87	88
18_186	53	51	38	54	53	52	61	61	68	69	57	57	64	56	56	63	57	57	56	56	61	59	61	60	62	65	67	68	65	79	78	63	74	73	80	74	50	81	60	73	67	72	79	68	81	85	67	71	74
18_296	62	62	75	62	63	63	68	58	69	68	66	69	71	71	75	68	70	68	71	69	59	66	72	65	67	77	71	69	68	68	69	63	61	60	78	87	81	78	82	70	76	69	76	83	64	80	76	88	77
old_77	54	54	49	56	56	57	66	58	59	60	58	55	59	63	63	60	64	58	53	57	46	62	62	63	63	68	72	63	70	66	67	52	67	64	71	79	67	71	67	84	68	83	76	67	78	80	67	82	73
20_Y545	67	67	74	69	69	70	65	63	62	61	69	68	62	68	66	65	69	71	74	72	73	75	65	76	62	85	75	68	68	63	64	75	68	75	58	80	74	69	74	75	85	74	89	82	87	79	75	71	80
18_263	60	58	57	62	60	63	64	60	68	67	60	60	65	53	62	63	54	55	66	56	77	70	50	71	54	74	70	66	69	77	77	77	68	75	68	81	74	73	70	70	84	69	73	81	82	79	67	67	79
21_Q10	62	64	57	63	65	67	66	76	69	70	64	68	67	67	61	64	68	66	70	69	71	68	74	69	75	66	75	75	74	78	79	75	71	80	79	79	71	80	75	84	88	85	68	79	86	84	83	74	93
18_142	73	73	70	75	75	74	65	67	68	67	77	72	64	70	68	75	71	71	79	70	71	85	63	86	68	87	77	68	75	65	66	77	78	77	60	96	76	75	74	91	91	90	85	92	73	97	79	77	86
LJYZ_119	60	58	61	61	60	63	76	66	73	74	62	65	73	71	73	60	72	68	66	71	62	64	76	65	71	66	77	71	70	74	73	80	81	80	91	85	73	85	77	76	72	77	88	69	60	78	82	80	77
ZZK_404	61	63	58	63	64	60	73	63	70	71	63	68	76	68	60	67	69	69	64	66	72	67	69	68	80	69	72	68	75	81	80	76	64	79	86	68	72	82	76	79	77	78	77	86	79	71	85	85	90
ZZK_358	34	36	46	36	38	40	52	50	49	50	39	40	51	50	57	54	51	48	31	48	59	53	58	54	57	60	54	67	64	76	75	60	71	64	73	73	74	60	71	69	62	70	68	79	72	76	77	82	70
18_173	64	64	63	66	64	68	72	66	73	74	66	69	75	67	69	59	68	68	68	69	68	63	66	64	67	72	76	72	74	76	77	64	59	67	85	74	76	84	74	79	89	78	85	82	77	77	82	96	79
ZZK_346	61	63	58	63	64	60	74	64	71	72	63	68	77	68	61	68	69	70	64	67	72	68	69	69	80	70	73	68	75	81	80	76	65	79	86	69	73	83	77	80	78	79	77	87	80	72	84	86	91
18_259	88	86	79	90	87	85	74	78	77	76	88	88	77	81	71	82	82	84	85	83	63	76	80	77	83	72	84	69	78	68	69	83	73	84	69	89	81	79	83	92	84	93	86	83	76	88	83	88	97
18_258	87	85	78	89	86	84	73	79	76	75	87	87	76	80	70	81	81	83	84	82	64	75	79	76	82	71	85	68	79	69	70	84	74	83	68	88	80	78	82	91	85	92	87	82	75	89	82	87	96
18_204	67	65	60	68	66	68	71	55	68	69	69	67	72	66	64	63	67	66	68	65	63	65	67	66	70	67	75	70	79	62	61	67	68	73	82	74	68	84	72	77	78	78	95	74	79	73	68	81	80
18_220	87	85	76	89	86	86	75	71	78	77	89	86	74	80	76	79	81	81	84	80	72	77	83	78	86	81	84	74	85	53	52	84	76	81	70	80	84	86	82	91	87	90	101	82	87	91	72	91	98
18_207	69	69	64	71	70	75	73	67	78	79	75	71	80	70	70	46	71	73	71	76	61	54	69	55	72	75	74	67	82	65	66	77	64	48	86	81	75	90	69	84	69	83	72	77	92	88	67	79	88
ZZK_164	50	49	59	51	50	47	64	57	60	61	55	54	63	59	65	63	60	58	56	58	67	68	63	69	66	80	67	74	61	90	91	72	66	70	73	85	74	74	80	70	85	70	67	82	80	83	98	81	81
18_161	76	76	79	78	77	79	76	74	79	80	80	77	79	85	87	64	86	86	82	89	71	72	86	73	93	78	87	77	88	72	71	87	69	80	69	81	89	83	93	96	92	97	102	99	80	70	92	96	103
18_202	61	61	64	62	63	61	67	65	68	67	67	65	72	60	74	74	61	59	68	58	57	70	65	71	66	77	69	73	70	79	80	73	68	74	84	87	79	75	77	76	82	75	74	77	56	88	80	91	78
20_Y563	79	81	78	81	83	86	77	83	80	79	81	83	78	84	82	65	85	87	87	90	56	75	83	76	84	87	84	72	87	75	76	88	87	93	72	82	88	82	86	95	89	96	93	100	83	87	90	95	100
20_Y562	66	66	67	67	67	71	78	68	77	76	68	71	79	77	73	66	78	76	71	77	64	76	78	77	73	62	79	63	76	70	71	86	75	76	93	81	75	84	78	84	80	85	88	77	89	68	81	84	87
21_Q16	61	61	64	63	62	58	63	62	66	65	63	64	68	61	67	73	62	61	66	58	72	75	64	76	61	72	62	60	51	85	86	68	74	72	80	86	78	75	85	73	79	74	69	73	75	89	84	90	82
18_271	65	63	62	66	65	66	73	65	76	77	67	71	80	68	64	69	69	71	71	74	71	65	71	66	68	67	76	80	73	89	88	76	78	79	88	92	71	86	68	87	77	86	87	76	75	85	72	80	84
18_209	59	59	72	60	61	62	71	61	72	73	59	62	74	64	70	67	65	71	66	74	70	73	65	74	54	81	69	84	73	93	94	72	76	77	86	94	88	83	76	85	81	84	85	76	45	93	89	91	76
18_275	78	80	79	80	81	83	88	82	81	80	78	79	81	83	79	70	84	88	81	89	78	78	86	79	85	86	92	81	94	74	75	90	78	88	95	79	77	95	81	92	86	91	100	91	82	80	79	80	93
18_256	91	93	86	92	95	92	89	93	88	89	93	94	86	92	80	87	93	95	91	94	74	91	91	92	86	89	96	78	89	73	74	86	82	95	96	94	84	102	86	99	95	98	89	88	83	93	84	79	98
ZZK_407	69	67	68	71	69	72	71	75	70	71	72	69	66	79	80	70	80	79	71	80	72	76	81	77	85	77	88	80	87	72	71	85	88	84	57	74	95	78	92	93	91	94	98	100	101	73	89	91	96
18_123	63	63	66	64	65	70	71	72	70	71	66	69	72	79	71	66	80	70	68	73	29	70	76	71	73	77	75	69	75	70	71	66	79	78	80	82	75	80	76	85	70	86	80	86	86	83	85	77	74
LJYZ_120	85	87	78	85	87	88	81	89	86	87	84	86	82	86	82	87	85	91	87	90	79	93	83	92	86	92	89	74	79	79	80	83	81	89	65	91	87	89	85	98	99	99	93	88	108	89	78	94	98
18_206	68	68	71	69	70	71	76	70	79	78	72	71	79	63	67	80	64	74	75	73	76	78	70	79	71	74	79	85	84	98	99	80	81	78	93	99	83	85	85	94	90	95	82	69	68	106	88	88	85
18_264	62	61	74	64	63	64	67	67	64	65	63	62	64	71	80	79	72	67	68	68	70	71	69	72	80	83	69	78	80	99	98	72	74	85	80	93	100	73	96	85	77	86	82	90	59	91	101	107	78
18_150	72	74	77	73	76	72	66	72	67	66	74	74	69	75	73	81	76	74	79	73	70	81	82	82	73	92	73	90	79	80	79	68	87	85	79	94	82	76	84	89	85	90	89	82	83	95	91	84	89
18_200	73	71	84	75	72	70	59	77	68	69	73	75	66	74	72	85	75	71	75	72	91	85	75	86	78	81	70	92	75	101	100	89	92	93	70	94	88	71	90	89	93	90	83	92	93	107	102	89	96
18_171	74	74	75	76	75	73	88	78	85	86	76	79	89	73	77	74	74	82	80	81	74	84	76	85	73	90	88	81	77	96	97	78	81	90	93	85	87	97	83	64	94	65	66	81	92	76	84	84	65
18_177	86	88	79	87	88	91	82	88	91	90	90	85	85	85	89	76	86	90	92	93	80	82	90	83	89	82	94	87	96	76	75	100	89	96	91	93	91	99	89	100	104	101	98	101	100	92	86	84	107
ZZK_349	68	68	58	69	70	71	70	70	70	71	71	68	72	70	55	71	71	65	68	64	75	71	69	72	75	75	70	66	75	77	78	81	85	90	94	74	79	82	77	86	82	87	83	84	91	87	82	83	91
18_185	39	37	55	41	37	42	56	53	53	53	43	47	52	55	70	65	56	54	49	57	72	64	63	65	66	72	51	77	64	91	90	73	75	72	77	77	82	64	83	68	72	68	73	82	74	82	99	92	69
18_242	82	82	77	83	84	77	82	84	81	82	88	85	89	77	73	78	78	78	85	75	69	68	80	69	87	80	82	75	74	86	87	77	87	100	105	87	79	93	81	86	80	87	76	85	88	98	72	84	91
ZZK_403	84	86	85	85	87	85	90	92	87	88	86	83	83	87	89	90	88	92	84	93	89	86	90	87	97	80	99	89	90	92	91	95	89	96	103	95	97	101	97	104	104	105	96	95	106	98	97	90	105
ZZK_306	68	68	82	67	68	71	69	70	74	75	73	69	71	72	80	79	71	77	77	80	87	77	78	76	84	90	79	94	80	101	101	87	89	86	83	94	99	85	95	91	105	92	84	93	89	99	111	97	99
18_155	84	86	81	86	88	89	92	82	93	94	86	84	91	87	83	82	88	94	85	93	74	80	92	81	89	78	93	87	92	78	77	66	93	96	99	87	93	104	85	88	88	89	88	91	102	84	80	94	81
old_50	81	81	76	83	82	86	79	87	84	85	83	83	86	78	80	77	79	83	82	84	77	79	81	80	78	75	88	80	93	81	82	83	84	97	96	98	96	96	94	99	95	100	77	94	103	99	80	93	102
18_298	85	87	90	85	88	88	85	89	88	87	85	91	88	88	104	81	87	93	95	94	88	91	91	90	92	96	94	88	95	81	82	96	79	91	79	88	100	92	105	97	115	98	103	122	93	91	102	111	116
20_Y96	80	82	83	82	84	87	90	80	89	88	84	82	85	85	81	86	86	96	86	97	94	92	94	93	89	84	88	99	92	86	85	98	105	102	103	79	103	101	97	110	94	109	100	95	92	90	97	98	101
18_227	68	70	85	70	71	69	80	72	77	78	70	70	77	79	83	86	80	80	76	79	84	86	76	87	79	94	84	87	76	94	93	78	85	69	87	99	83	92	95	88	88	89	96	95	94	96	98	94	93
18_248	81	83	74	82	84	84	85	85	82	81	85	87	84	86	80	83	86	93	82	90	83	91	87	91	92	93	93	66	83	69	70	97	95	78	94	94	90	93	90	99	79	98	103	96	110	97	89	105	100
18_121	100	100	91	102	102	101	90	100	93	92	104	102	95	101	87	84	102	98	99	97	83	94	100	95	103	90	97	89	98	86	87	107	100	108	95	89	99	102	97	92	102	93	108	93	122	78	90	94	99
18_282	94	94	95	96	95	97	104	96	99	98	96	102	101	109	93	94	110	100	99	101	82	106	102	107	97	94	104	77	95	70	71	108	94	100	113	93	90	112	97	106	94	107	108	95	95	81	94	101	107
ZZK_355	95	97	92	96	98	96	91	103	92	93	97	95	92	94	86	97	95	95	97	96	102	95	99	96	100	93	95	94	95	93	94	104	102	109	110	94	96	108	102	109	113	110	95	96	113	105	96	91	122
18_208	68	68	82	69	70	70	81	70	82	83	68	70	84	72	82	80	73	81	73	83	79	85	76	86	62	88	79	94	81	103	104	82	86	88	97	104	95	93	85	93	96	92	97	86	54	100	97	101	84
21_Q19	72	74	83	74	74	75	88	76	83	82	78	78	83	87	85	92	88	84	79	83	90	90	88	91	89	98	88	97	88	104	103	88	103	92	101	85	103	94	107	84	88	85	86	105	94	88	116	108	79
21_Q1	85	85	78	86	86	82	95	83	94	95	89	89	98	86	88	91	87	91	83	88	96	89	91	90	96	87	90	96	83	95	94	96	94	97	108	98	94	108	92	107	85	106	101	98	101	103	94	107	94
18_232	116	116	103	118	117	115	110	110	111	110	118	116	107	117	103	96	118	114	119	113	95	110	112	111	109	112	122	87	106	76	77	117	98	110	93	95	101	118	103	92	118	93	126	111	110	74	89	104	109
18_294	97	99	92	98	99	102	97	95	100	99	103	106	102	96	90	95	97	99	104	102	94	97	101	98	108	85	103	104	91	99	98	112	108	115	104	106	96	103	108	107	107	108	93	100	109	105	105	103	114
18_231	112	112	101	114	113	111	110	108	109	108	114	112	105	113	107	92	114	112	116	113	99	102	112	103	111	110	122	91	106	88	89	111	93	112	87	85	105	116	113	82	122	83	102	111	126	62	103	102	109
18_163	105	107	98	107	109	104	93	107	98	97	107	108	100	104	94	93	105	107	108	106	94	97	111	98	102	91	104	94	97	91	92	106	105	113	98	104	100	101	100	97	105	98	111	94	119	91	88	101	102
18_164	110	110	99	112	112	107	96	110	101	100	112	113	103	109	97	98	110	110	111	109	99	102	114	103	109	96	109	99	102	90	91	111	104	112	95	105	103	105	103	98	106	99	116	97	124	90	93	106	103
20_Y15	113	113	107	114	114	113	103	108	107	106	113	114	105	117	101	101	118	113	115	113	102	113	114	114	105	105	111	95	118	88	89	119	106	101	101	103	107	114	110	123	102	124	121	121	109	113	110	107	125
old_129	94	96	97	96	97	95	96	94	99	100	98	97	101	85	87	88	86	98	99	97	103	94	88	95	93	94	100	105	110	118	119	105	105	91	111	109	109	114	95	114	102	113	94	103	114	112	109	100	111
ZZK_381	92	92	85	94	93	93	95	92	100	101	95	98	106	89	85	89	90	89	94	90	92	80	92	81	100	82	97	98	100	108	107	98	88	111	115	111	101	110	99	100	102	101	99	80	109	111	92	102	110
ZZK_314	105	105	106	106	107	108	97	105	98	99	105	108	96	106	96	107	106	105	112	106	101	109	103	109	108	111	107	106	97	101	102	101	110	100	110	120	110	113	115	113	97	114	103	88	121	123	109	115	116
20_2	114	114	108	113	115	114	104	109	108	107	114	115	106	118	102	102	117	114	116	114	103	114	115	113	107	105	109	95	119	88	89	119	107	102	101	104	109	115	110	124	104	125	122	123	121	114	110	108	128
old_43	114	114	103	116	116	113	108	118	105	106	116	115	109	117	99	108	118	110	114	107	110	110	116	111	117	120	120	113	122	114	115	116	117	120	113	113	107	122	115	104	120	105	124	117	138	110	114	100	111
20_Y5	105	105	110	107	106	106	103	105	104	105	105	105	108	102	112	103	103	105	109	104	109	107	103	108	104	121	107	110	107	115	116	109	108	109	118	118	120	119	118	121	127	122	113	132	99	121	110	115	124
20_Y8	106	106	103	108	107	103	108	104	107	106	112	104	103	101	107	92	102	100	109	99	107	104	104	105	107	116	112	97	94	108	109	109	113	93	115	99	107	119	110	86	108	87	102	113	123	88	109	110	103
18_219	87	85	90	89	87	86	99	97	98	97	91	89	90	100	102	103	101	93	91	92	102	97	103	98	104	99	102	108	99	121	120	102	122	105	116	106	112	107	114	91	95	92	113	116	111	103	117	115	82
18_143	110	111	104	112	112	116	113	106	115	115	113	109	114	110	101	99	111	108	112	109	110	109	110	110	116	106	115	99	111	98	99	123	106	112	113	100	113	119	114	105	120	106	119	112	122	99	109	112	118
old_98	114	114	119	116	115	115	108	114	113	114	114	112	109	117	119	112	118	118	118	117	112	122	114	123	113	134	120	121	116	120	121	120	123	118	113	129	129	124	129	130	138	131	124	135	114	130	123	120	131
20_Y159	123	123	116	124	123	120	117	113	114	113	125	124	116	118	106	109	118	123	125	122	110	115	115	115	122	115	117	112	111	103	104	116	116	102	122	112	118	125	116	121	99	122	117	112	128	127	111	103	114
old_100	110	110	111	111	112	113	113	104	112	111	112	111	108	111	113	112	111	114	114	115	115	120	114	120	117	118	128	127	124	119	118	122	135	122	98	127	127	117	114	132	126	131	122	125	112	126	128	119	127
WH_1F	106	106	119	108	107	113	108	106	109	108	110	111	105	113	121	120	114	118	116	121	128	126	122	127	119	130	117	129	116	112	111	130	129	122	105	123	135	116	137	128	132	127	138	119	106	122	135	136	127
old_101	110	110	111	111	112	113	113	104	112	111	112	111	108	111	113	112	111	114	114	115	115	120	114	120	117	118	128	127	126	119	118	122	135	122	98	127	127	117	114	132	126	131	122	125	112	128	128	119	127
18_174	98	98	99	99	99	103	110	102	111	110	100	104	109	107	109	108	108	106	109	109	100	110	116	111	107	110	112	115	110	114	113	112	121	114	117	119	109	116	111	102	106	103	120	109	120	100	130	106	89
ZZK_319	93	93	95	95	95	92	103	99	102	102	95	100	105	100	97	100	101	90	95	92	101	101	106	102	97	106	95	109	94	117	118	106	104	107	120	117	104	106	104	112	96	111	94	113	107	118	107	112	112
20_Y153	122	122	125	123	124	129	126	118	123	124	126	123	121	133	125	120	134	130	128	133	118	128	132	129	131	126	134	131	130	108	109	136	127	130	123	125	133	136	131	130	138	131	144	133	130	102	126	126	119
18_134	135	135	130	136	136	136	125	135	130	131	137	137	130	142	126	123	143	135	139	136	121	127	139	128	134	129	135	120	139	115	116	133	120	135	130	126	124	143	136	141	143	142	137	136	141	139	128	117	148
20_Y541	111	113	106	113	115	114	103	119	108	107	113	112	106	112	110	113	113	113	110	110	127	115	119	116	120	111	107	110	129	117	116	131	122	129	132	90	130	118	126	101	119	100	119	118	127	103	121	131	104
18_131	112	114	107	114	116	113	104	120	109	108	114	113	107	113	111	114	114	114	111	111	128	116	120	117	121	112	108	111	128	118	117	132	123	130	133	91	129	119	127	100	120	99	118	119	128	102	122	130	105
old_76	111	113	116	112	114	114	109	115	112	113	113	112	114	106	116	111	106	113	114	114	117	111	111	111	112	111	117	120	121	125	126	115	118	119	124	130	128	124	123	127	131	128	113	124	109	137	126	125	130
18_132	112	114	113	114	116	121	118	126	115	116	116	113	107	123	123	120	124	116	121	119	124	126	126	127	123	128	128	135	134	126	125	128	137	136	111	131	131	123	131	142	128	141	144	137	116	136	136	128	125
18_246	120	122	127	122	123	128	118	122	119	120	118	124	123	119	119	118	120	120	129	123	122	130	116	131	113	128	124	115	117	110	111	126	117	130	127	125	120	133	127	129	138	128	129	120	114	137	110	113	131
old_86	112	112	109	114	112	113	110	108	109	108	112	114	107	113	119	108	114	116	114	117	116	118	114	119	117	114	116	115	118	110	109	126	123	120	111	109	121	112	123	104	120	103	136	125	132	98	127	116	105
old_99	143	143	130	145	144	144	137	135	138	137	147	143	136	142	130	131	143	143	144	142	129	137	139	138	146	139	145	124	137	123	124	143	132	141	126	128	138	143	146	123	147	124	129	146	149	117	140	139	136
old_37	127	127	126	128	128	130	121	127	124	125	127	129	126	122	118	129	123	129	129	128	123	127	121	128	120	123	127	124	131	123	124	123	118	139	132	138	130	137	132	141	141	142	119	132	121	137	124	129	144
20_Y548	123	125	114	124	126	127	120	121	125	124	125	127	124	118	111	123	119	125	128	125	114	125	123	126	122	122	124	119	119	115	114	124	137	137	115	112	126	127	126	126	130	127	123	108	137	129	122	131	134
20_Y9	144	144	141	145	145	145	134	142	139	140	148	145	137	151	137	134	152	144	148	145	132	138	150	139	145	138	144	133	145	122	123	150	129	146	143	137	137	153	149	130	150	131	146	141	148	126	139	130	135
20_Y13	146	146	139	147	147	149	136	144	141	142	150	147	139	149	131	138	150	142	150	143	132	142	146	143	147	134	144	131	148	122	123	148	135	146	145	137	139	154	149	134	150	135	144	141	144	134	132	128	135
18_237	136	138	131	137	140	137	132	136	133	134	140	139	129	135	123	132	135	134	139	133	129	138	132	138	133	130	142	127	128	122	123	135	139	127	141	147	117	146	122	144	126	143	132	107	136	148	130	106	143
old_2	120	120	119	121	121	123	124	128	123	124	122	123	125	129	131	126	129	126	123	125	132	122	136	122	123	124	133	127	124	130	131	120	123	138	129	137	137	137	140	136	142	137	122	143	118	142	126	136	143
21_G3	114	114	116	115	115	113	126	112	127	126	116	118	123	119	116	128	119	126	121	125	128	126	122	126	119	118	127	123	122	140	139	121	123	113	132	135	132	136	130	128	118	127	128	127	128	132	129	131	135
ZZK_16	133	135	132	134	137	136	133	135	128	127	137	136	130	140	128	135	141	137	132	136	127	133	145	134	130	119	137	132	131	131	132	127	134	147	140	138	138	138	140	135	133	136	137	136	119	131	131	133	138
18_165	143	143	136	144	145	142	129	131	128	129	143	142	130	134	126	135	134	133	144	134	128	139	131	139	138	135	138	138	135	123	124	130	138	128	138	148	122	144	131	149	123	148	131	128	131	149	127	109	152
20_Y156	153	153	140	155	153	152	143	141	142	141	155	151	144	146	140	137	147	149	154	148	133	139	143	140	156	145	151	136	149	129	130	145	138	153	136	134	138	147	146	129	153	128	135	148	149	129	132	139	146
18_128	131	131	130	132	133	136	133	139	134	135	135	134	134	144	136	133	144	141	137	142	127	137	141	137	142	125	139	128	151	125	124	149	144	137	138	132	146	144	141	137	135	136	151	130	135	119	142	143	116
20sy_Y317_53	135	137	137	137	139	142	137	129	138	137	139	136	134	134	133	135	135	147	141	148	143	141	137	142	134	133	143	142	143	129	128	152	146	132	131	130	157	139	147	157	135	156	133	138	135	137	133	140	149
18_127	123	125	124	125	127	132	127	137	126	125	125	124	116	134	134	133	135	123	130	126	135	135	139	136	132	135	133	142	139	137	136	135	148	141	128	128	148	132	146	125	127	124	139	142	137	123	145	139	108
18_236	127	129	136	128	130	124	133	123	128	129	129	129	132	132	140	133	133	137	132	134	112	129	135	130	134	135	133	132	124	131	130	120	132	126	142	140	134	140	136	119	115	120	139	124	131	125	133	133	112
21_G10	132	134	123	133	134	135	128	130	131	130	138	136	133	129	119	126	130	132	136	133	129	128	132	129	143	124	134	137	134	132	131	143	143	140	131	139	131	136	141	142	138	143	130	117	148	144	138	136	153
ZZK_182	125	127	124	127	129	128	127	133	134	135	127	129	132	134	124	121	135	133	130	134	131	121	131	122	130	107	132	124	123	143	142	129	126	145	130	128	140	137	129	129	143	130	143	132	133	137	132	139	140
21_G5	122	122	123	123	123	121	134	120	135	134	124	126	131	127	123	136	127	134	129	133	136	134	130	134	127	126	135	131	130	148	147	128	131	121	139	143	139	144	137	136	126	135	136	135	136	140	137	138	143
ZZK_14	127	129	136	128	129	132	135	131	138	139	127	130	136	130	134	139	130	133	135	136	129	141	129	141	140	143	134	138	129	151	150	129	130	141	120	146	142	143	143	149	137	150	125	144	145	145	151	137	136
ZZK_148	139	139	135	141	141	140	133	145	136	137	141	143	138	144	135	143	145	135	138	136	139	139	147	140	144	125	139	146	135	139	138	138	141	159	141	148	135	144	145	143	137	142	139	138	151	153	136	134	150
ZZK_305	141	143	134	143	145	140	137	143	138	139	145	142	138	146	134	141	147	139	138	136	139	141	147	142	146	125	140	134	133	129	128	135	142	153	146	140	132	148	144	143	137	144	139	140	153	147	131	133	146
20_Y497	128	130	131	128	130	133	139	132	131	132	128	132	131	141	127	130	141	138	135	141	123	133	144	133	143	130	143	136	133	135	136	129	134	147	122	137	123	137	129	140	145	141	142	142	144	137	150	129	146
18_182	133	135	132	135	135	140	133	137	138	137	135	139	134	140	136	139	141	143	139	146	135	143	141	144	134	137	143	134	143	131	130	147	135	140	148	140	138	149	142	127	129	126	153	134	155	119	140	145	132
18_195	152	154	147	154	155	153	154	150	155	154	152	155	155	143	133	140	144	148	152	147	145	146	146	147	143	148	149	139	144	140	139	155	151	158	167	141	141	166	141	152	136	151	134	125	140	152	137	132	147
18_224	136	138	141	137	140	141	138	140	137	136	140	137	133	143	141	144	143	136	146	139	141	144	142	144	139	146	144	153	144	146	147	141	154	152	145	151	147	148	148	136	140	135	152	155	150	138	149	132	121
21_Q25	146	146	145	147	147	145	140	142	135	134	148	145	133	153	131	140	153	148	147	147	136	148	152	148	147	142	150	147	150	132	133	152	157	154	145	139	157	150	152	156	136	157	152	135	156	140	152	154	163
20_Y14	155	155	148	156	156	160	147	151	154	153	157	155	150	148	138	141	148	153	161	156	145	149	149	149	152	143	156	154	149	151	152	155	158	144	140	154	152	156	148	169	147	168	157	150	150	165	154	141	172
18_199	161	159	146	162	160	158	147	149	144	143	163	158	146	150	136	141	150	147	158	146	148	145	151	145	160	145	158	136	151	125	126	160	140	155	156	136	148	158	145	153	153	152	151	152	151	149	139	149	166
20_1	156	156	149	157	157	161	148	152	154	153	158	156	150	149	139	142	149	154	162	157	146	150	150	150	153	144	157	155	150	151	152	156	159	145	141	155	152	155	148	170	148	169	158	151	151	166	155	142	173
18_235	136	138	143	137	140	143	152	140	148	147	138	139	145	143	150	146	143	147	145	150	145	150	146	150	141	148	151	157	147	156	155	144	159	160	158	151	155	156	156	136	147	135	145	139	163	138	149	144	123
ZZK_62	148	148	144	148	147	149	154	153	151	152	152	152	151	148	143	149	148	157	151	158	149	152	151	152	154	137	163	148	146	150	150	154	149	161	149	147	150	160	152	159	163	160	155	144	166	151	141	140	165
old_3	154	154	159	156	155	157	154	154	155	156	154	154	157	157	169	156	158	154	156	155	160	156	160	157	149	158	159	155	156	154	155	150	152	141	165	165	175	163	170	174	158	175	154	181	139	170	156	182	171
old_4	154	154	159	156	155	157	154	154	157	158	154	156	159	157	169	156	158	154	156	155	160	156	160	157	147	158	160	157	156	156	157	152	152	141	167	167	175	165	170	172	160	173	154	183	139	168	158	182	169
18_225	173	171	174	174	172	170	163	161	162	161	173	172	160	172	158	171	173	167	174	168	155	173	171	174	174	157	172	170	167	157	158	175	172	183	176	166	176	174	176	159	167	158	157	170	151	149	175	165	164
20_Y424	172	174	177	173	175	177	166	170	167	166	172	174	167	173	175	170	173	170	174	171	169	170	180	170	173	168	170	181	170	156	157	169	187	182	165	161	177	168	170	192	172	191	184	161	189	174	160	172	183
18_218	175	177	176	176	178	182	163	171	170	169	177	176	168	170	172	167	170	173	180	174	177	175	175	175	168	183	173	182	179	169	170	177	184	168	178	176	182	181	175	167	167	166	185	170	171	167	175	177	164
20_W1	174	176	178	175	177	179	167	171	169	168	174	176	169	174	176	171	174	172	176	173	171	171	182	171	175	169	171	183	171	157	158	170	189	184	167	163	178	170	171	194	173	193	185	162	190	176	160	174	184
ZZK_191	162	164	166	164	166	162	170	165	172	173	163	167	174	169	169	166	170	166	165	165	169	169	168	170	169	168	167	170	161	175	174	163	168	171	183	162	173	182	181	178	166	179	163	184	175	171	173	184	171
old_38	173	173	178	173	173	174	181	171	176	177	171	173	172	180	184	183	180	181	178	182	177	183	175	183	174	189	186	188	179	193	192	181	189	189	174	196	172	179	174	193	189	194	199	190	183	191	188	185	194
20_Y377	206	206	199	207	207	207	199	199	203	202	203	208	196	200	196	200	200	211	208	212	202	197	203	197	212	197	204	209	204	199	198	198	202	197	193	187	204	200	203	216	193	215	188	197	218	212	206	202	208
[truncated: 127 more columns]

## Sheet: Pop1B
		Table S7. The number of different SNP genotypes between every pair of pepper lines in POP1B
	ZZK_341	143_4	ZZK_26	18_180	ZZK_39	18_240	18_245	20_Y158	20_Y661	18_254	ZZK_343	ZZK_334	ZZK_386	20_Y348	20_Y93	20_Y79	WH_1M	20_Y89	20_Y76	20_Y155	20_Y358	20_Y544	ZZK_330	20_Y91	20_Y660	21_Q50	20_Y658	ZZK_1	18_181	20_Y95	WH_2F	18_247	20_Y7	20_Y342	ZZK_304	18_188	18_139	18_193	20_W3	20_Y38	20_Y16	ZZK_324	20_Y662	20_15	ZZK_376	18_241	20_Y655	20_3	18_192
ZZK_341	0	21	1	107	87	103	110	107	106	113	33	42	116	125	173	167	172	154	156	154	110	127	133	169	127	131	121	96	134	154	155	127	167	128	104	140	144	105	164	172	164	135	126	196	131	140	102	165	131
143_4	21	0	20	114	96	114	117	120	115	104	39	49	125	140	160	162	159	147	149	147	115	118	136	158	128	144	134	107	127	143	144	124	156	129	104	153	141	122	161	157	151	135	131	183	134	147	115	153	144
ZZK_26	1	20	0	108	88	104	111	108	105	114	32	41	115	126	174	168	173	155	157	155	111	128	134	170	128	130	120	97	135	153	154	126	166	129	103	141	145	106	165	171	165	136	125	197	130	141	103	166	132
18_180	107	114	108	0	80	114	89	106	117	102	102	112	133	136	126	138	123	105	107	106	85	112	148	140	124	148	124	93	126	145	146	132	178	133	140	131	147	142	143	179	185	150	144	145	134	135	109	186	144
ZZK_39	87	96	88	80	0	118	111	102	112	126	90	102	119	150	158	164	157	143	143	144	39	116	161	178	120	154	114	24	146	165	166	106	190	111	130	121	159	142	159	197	183	160	136	173	126	133	106	184	146
18_240	103	114	104	114	118	0	125	128	125	130	108	125	145	144	166	148	169	137	137	138	131	146	157	156	144	150	146	132	143	142	141	139	150	137	140	151	145	120	149	153	153	156	158	171	154	131	147	153	132
18_245	110	117	111	89	111	125	0	119	123	69	101	115	114	129	147	147	144	106	107	106	118	135	141	119	139	135	153	125	119	125	125	161	173	130	162	170	126	141	122	172	172	142	129	158	135	130	135	173	137
20_Y158	107	120	108	106	102	128	119	0	113	140	121	123	123	140	158	132	155	125	126	125	107	134	167	160	86	148	128	104	145	155	156	114	182	141	133	133	119	174	163	185	183	174	128	169	127	157	99	183	160
20_Y661	106	115	105	117	112	125	123	113	0	132	111	98	105	121	161	154	160	146	145	147	126	120	129	149	117	123	76	122	147	150	152	112	176	125	123	142	138	143	152	181	154	143	95	181	127	142	107	155	147
18_254	113	104	114	102	126	130	69	140	132	0	107	119	151	160	126	156	129	97	99	97	137	128	140	100	143	166	159	140	90	87	88	164	152	145	147	173	117	134	149	157	155	141	164	125	162	143	169	156	160
ZZK_343	33	39	32	102	90	108	101	121	111	107	0	38	118	138	166	172	165	140	142	140	104	145	129	164	141	138	137	102	145	141	141	147	176	138	110	155	157	120	160	180	168	129	132	184	135	144	116	169	144
ZZK_334	42	49	41	112	102	125	115	123	98	119	38	0	112	130	176	167	174	155	157	155	121	150	118	174	130	132	128	113	138	157	158	127	185	132	106	150	147	130	149	186	177	132	124	197	140	152	108	178	158
ZZK_386	116	125	115	133	119	145	114	123	105	151	118	112	0	85	156	135	157	170	169	169	134	156	127	153	138	83	98	127	112	183	184	146	174	156	87	128	160	141	156	177	169	139	60	176	151	149	89	170	129
20_Y348	125	140	126	136	150	144	129	140	121	160	138	130	85	0	164	126	165	173	173	174	161	156	125	150	154	20	120	161	107	175	175	162	144	157	94	135	169	128	149	149	145	138	85	179	154	147	112	146	122
20_Y93	173	160	174	126	158	166	147	158	161	126	166	176	156	164	0	94	3	87	90	87	147	128	150	72	153	162	151	166	152	115	116	166	94	175	172	153	183	150	157	105	101	152	168	59	164	159	174	102	150
20_Y79	167	162	168	138	164	148	147	132	154	156	172	167	135	126	94	0	97	85	84	84	163	142	157	96	122	130	138	174	123	132	132	140	136	163	143	159	153	174	139	143	149	170	148	97	176	169	145	150	164
WH_1M	172	159	173	123	157	169	144	155	160	129	165	174	157	165	3	97	0	84	87	84	146	125	149	69	150	163	148	165	155	118	119	163	97	172	175	152	180	149	160	104	104	151	167	62	165	160	173	105	149
20_Y89	154	147	155	105	143	137	106	125	146	97	140	155	170	173	87	85	84	0	3	3	138	121	170	73	136	171	158	156	162	71	71	147	167	170	175	178	148	159	130	168	164	172	185	80	151	160	156	165	169
20_Y76	156	149	157	107	143	137	107	126	145	99	142	157	169	173	90	84	87	3	0	4	138	121	172	75	134	172	157	156	164	73	73	147	167	170	176	179	147	162	130	168	165	172	185	80	151	161	156	166	171
20_Y155	154	147	155	106	144	138	106	125	147	97	140	155	169	174	87	84	84	3	4	0	139	121	170	73	136	171	159	157	163	72	72	148	168	171	175	179	148	159	133	168	164	172	185	79	152	160	156	165	169
20_Y358	110	115	111	85	39	131	118	107	126	137	104	121	134	161	147	163	146	138	138	139	0	121	167	185	133	165	125	48	155	167	167	125	185	128	141	126	164	165	152	190	184	167	129	166	131	142	94	185	151
20_Y544	127	118	128	112	116	146	135	134	120	128	145	150	156	156	128	142	125	121	121	121	121	0	158	156	114	156	108	123	149	153	153	104	162	123	147	143	155	154	169	161	161	157	156	157	134	148	136	163	164
ZZK_330	133	136	134	148	161	157	141	167	129	140	129	118	127	125	150	157	149	170	172	170	167	158	0	153	163	127	124	171	136	161	160	171	158	152	127	130	158	138	167	159	146	18	132	174	162	164	160	147	148
20_Y91	169	158	170	140	178	156	119	160	149	100	164	174	153	150	72	96	69	73	75	73	185	156	153	0	163	148	163	193	127	82	82	180	108	179	169	181	147	140	151	103	125	155	168	69	188	159	202	126	148
20_Y660	127	128	128	124	120	144	139	86	117	143	141	130	138	154	153	122	150	136	134	136	133	114	163	163	0	165	108	121	137	168	169	76	180	139	131	138	107	189	157	185	168	175	142	174	159	180	118	169	194
21_Q50	131	144	130	148	154	150	135	148	123	166	138	132	83	20	162	130	163	171	172	171	165	156	127	148	165	0	119	163	115	171	171	166	150	161	78	133	183	120	161	145	141	140	87	177	160	149	120	142	124
20_Y658	121	134	120	124	114	146	153	128	76	159	137	128	98	120	151	138	148	158	157	159	125	108	124	163	108	119	0	122	136	190	191	88	178	145	99	114	157	125	181	179	162	137	96	176	150	180	106	163	142
ZZK_1	96	107	97	93	24	132	125	104	122	140	102	113	127	161	166	174	165	156	156	157	48	123	171	193	121	163	122	0	151	180	181	111	198	122	135	119	165	151	174	200	190	172	146	186	127	148	112	191	158
18_181	134	127	135	126	146	143	119	145	147	90	145	138	112	107	152	123	155	162	164	163	155	149	136	127	137	115	136	151	0	154	155	162	148	150	97	143	116	139	160	151	161	149	125	149	187	166	153	162	148
20_Y95	154	143	153	145	165	142	125	155	150	87	141	157	183	175	115	132	118	71	73	72	167	153	161	82	168	171	190	180	154	0	2	171	115	178	172	206	144	153	126	112	120	162	189	92	179	173	188	121	169
WH_2F	155	144	154	146	166	141	125	156	152	88	141	158	184	175	116	132	119	71	73	72	167	153	160	82	169	171	191	181	155	2	0	172	115	179	173	206	145	154	127	112	120	161	190	93	179	172	189	121	169
18_247	127	124	126	132	106	139	161	114	112	164	147	127	146	162	166	140	163	147	147	148	125	104	171	180	76	166	88	111	162	171	172	0	174	105	133	153	119	174	161	179	174	184	152	187	146	177	116	176	185
20_Y7	167	156	166	178	190	150	173	182	176	152	176	185	174	144	94	136	97	167	167	168	185	162	158	108	180	150	178	198	148	115	115	174	0	167	169	171	159	152	155	39	79	156	166	113	186	161	196	80	152
20_Y342	128	129	129	133	111	137	130	141	125	145	138	132	156	157	175	163	172	170	170	171	128	123	152	179	139	161	145	122	150	178	179	105	167	0	156	154	134	163	170	174	172	157	165	204	157	138	153	173	179
ZZK_304	104	104	103	140	130	140	162	133	123	147	110	106	87	94	172	143	175	175	176	175	141	147	127	169	131	78	99	135	97	172	173	133	169	156	0	128	159	133	183	161	146	139	88	185	175	178	111	148	157
18_188	140	153	141	131	121	151	170	133	142	173	155	150	128	135	153	159	152	178	179	179	126	143	130	181	138	133	114	119	143	206	206	153	171	154	128	0	178	143	200	170	160	135	140	170	144	168	148	161	151
18_139	144	141	145	147	159	145	126	119	138	117	157	147	160	169	183	153	180	148	147	148	164	155	158	147	107	183	157	165	116	144	145	119	159	134	159	178	0	179	130	168	186	171	165	166	187	184	161	186	183
18_193	105	122	106	142	142	120	141	174	143	134	120	130	141	128	150	174	149	159	162	159	165	154	138	140	189	120	125	151	139	153	154	174	152	163	133	143	179	0	189	147	151	139	148	149	166	155	162	152	96
20_W3	164	161	165	143	159	149	122	163	152	149	160	149	156	149	157	139	160	130	130	133	152	169	167	151	157	161	181	174	160	126	127	161	155	170	183	200	130	189	0	160	164	177	147	148	171	162	149	165	149
20_Y38	172	157	171	179	197	153	172	185	181	157	180	186	177	149	105	143	104	168	168	168	190	161	159	103	185	145	179	200	151	112	112	179	39	174	161	170	168	147	160	0	72	157	163	116	201	174	193	73	145
20_Y16	164	151	165	185	183	153	172	183	154	155	168	177	169	145	101	149	104	164	165	164	184	161	146	125	168	141	162	190	161	120	120	174	79	172	146	160	186	151	164	72	0	143	149	128	191	168	187	2	139
ZZK_324	135	135	136	150	160	156	142	174	143	141	129	132	139	138	152	170	151	172	172	172	167	157	18	155	175	140	137	172	149	162	161	184	156	157	139	135	171	139	177	157	143	0	144	174	161	163	171	144	148
20_Y662	126	131	125	144	136	158	129	128	95	164	132	124	60	85	168	148	167	185	185	185	129	156	132	168	142	87	96	146	125	189	190	152	166	165	88	140	165	148	147	163	149	144	0	181	163	171	67	150	114
20_15	196	183	197	145	173	171	158	169	181	125	184	197	176	179	59	97	62	80	80	79	166	157	174	69	174	177	176	186	149	92	93	187	113	204	185	170	166	149	148	116	128	174	181	0	183	182	191	129	153
ZZK_376	131	134	130	134	126	154	135	127	127	162	135	140	151	154	164	176	165	151	151	152	131	134	162	188	159	160	150	127	187	179	179	146	186	157	175	144	187	166	171	201	191	161	163	183	0	149	134	192	172
18_241	140	147	141	135	133	131	130	157	142	143	144	152	149	147	159	169	160	160	161	160	142	148	164	159	180	149	180	148	166	173	172	177	161	138	178	168	184	155	162	174	168	163	171	182	149	0	164	169	155
20_Y655	102	115	103	109	106	147	135	99	107	169	116	108	89	112	174	145	173	156	156	156	94	136	160	202	118	120	106	112	153	188	189	116	196	153	111	148	161	162	149	193	187	171	67	191	134	164	0	188	144
20_3	165	153	166	186	184	153	173	183	155	156	169	178	170	146	102	150	105	165	166	165	185	163	147	126	169	142	163	191	162	121	121	176	80	173	148	161	186	152	165	73	2	144	150	129	192	169	188	0	140
18_192	131	144	132	144	146	132	137	160	147	160	144	158	129	122	150	164	149	169	171	169	151	164	148	148	194	124	142	158	148	169	169	185	152	179	157	151	183	96	149	145	139	148	114	153	172	155	144	140	0
20_Y345	172	173	173	171	183	161	164	150	157	157	184	171	150	131	157	103	160	166	165	166	192	189	161	125	160	143	167	192	119	153	153	169	127	164	165	177	115	173	118	138	150	172	159	130	184	172	185	150	159
20_Y659	109	120	108	132	125	158	144	124	56	150	122	112	115	130	180	162	177	157	157	157	139	119	135	177	124	128	77	135	161	171	172	114	192	143	122	149	154	155	172	189	172	149	102	198	139	164	106	173	167
20_Y552	164	155	165	168	188	155	154	178	176	164	175	182	176	144	98	134	101	169	171	169	175	162	155	121	182	150	184	194	159	127	127	176	50	163	174	177	176	157	144	56	74	155	158	133	190	166	190	75	143
21_Q41	154	145	153	141	165	143	126	173	165	129	147	154	176	163	157	163	158	152	152	154	170	156	148	141	181	173	193	176	166	147	146	187	139	156	188	162	146	165	132	146	170	147	187	168	157	154	193	171	167
20_Y389	184	173	183	175	193	167	178	168	168	163	195	182	160	141	119	105	122	182	182	183	192	187	162	125	162	153	177	202	119	156	156	175	95	170	168	177	131	171	134	106	120	173	155	108	185	168	185	121	153
18_239	142	149	143	137	135	133	132	159	144	145	146	154	149	149	161	171	162	162	163	162	144	150	166	161	182	149	182	150	168	175	174	179	163	140	178	170	186	155	164	176	170	165	171	184	151	2	166	171	157
20_Y343	161	156	162	188	174	148	151	168	161	154	176	178	175	164	166	150	169	159	158	158	187	160	165	142	166	168	188	190	168	134	133	172	132	131	192	197	141	182	139	141	139	166	176	163	166	155	178	139	168
21_Q26	134	139	133	129	117	141	154	135	127	161	123	119	157	179	183	177	182	164	166	164	136	165	161	191	130	177	136	132	187	180	180	127	201	136	163	150	160	175	182	212	198	172	165	200	139	152	152	199	183
20_Y1	123	132	124	141	107	146	141	157	150	155	129	143	128	121	165	171	164	186	186	187	118	151	141	168	177	131	143	118	140	186	186	172	173	128	134	140	187	146	189	175	161	142	135	194	165	141	169	162	156
21_G15	133	126	132	152	152	166	159	150	156	158	141	145	130	138	164	164	163	177	177	177	163	144	133	172	152	136	144	156	131	173	174	145	156	141	118	129	139	144	175	159	141	135	145	183	173	173	164	143	162
old_78	111	122	112	146	148	125	137	164	156	164	124	136	135	115	154	174	153	181	181	181	145	167	159	162	195	113	145	159	148	168	168	188	143	180	139	161	195	78	167	138	138	157	110	163	166	175	122	139	62
18_257	146	153	145	149	137	147	162	138	170	169	141	145	170	197	181	179	178	156	156	159	150	161	186	181	146	195	165	145	199	175	175	155	195	180	184	161	165	179	166	198	202	188	192	186	158	154	176	202	183
ZZK_51	134	127	133	151	151	165	160	149	157	159	142	148	131	137	165	165	164	178	178	178	162	145	136	173	153	135	143	155	131	174	175	146	157	142	117	128	136	145	176	158	142	138	144	184	174	174	163	144	163
18_198	154	139	153	163	149	151	158	161	159	145	158	165	178	173	175	181	178	162	162	162	166	143	164	175	177	171	183	164	169	146	146	169	157	144	167	172	166	159	156	158	148	163	176	180	161	156	176	149	177
WH_7M	125	131	126	142	110	148	140	159	151	155	132	145	127	124	163	172	162	185	185	186	123	149	139	165	175	134	144	123	141	186	186	174	175	132	133	141	188	150	189	176	160	140	138	196	165	143	172	162	156
18_292	151	160	152	156	153	135	169	150	165	172	143	144	171	190	166	180	165	149	149	152	155	170	166	168	164	184	171	160	199	164	163	161	186	179	171	162	173	156	169	189	190	173	187	183	159	165	169	190	183
20_Y81	209	196	210	158	184	180	169	176	174	138	197	189	169	172	74	82	77	93	93	92	177	170	165	84	165	170	169	197	141	105	106	180	128	205	178	177	157	162	135	131	141	178	174	15	194	193	184	142	168
20_Y77	184	173	183	183	197	171	180	172	168	163	197	184	160	143	125	109	128	186	185	186	196	187	164	127	166	157	177	206	123	154	154	177	95	172	173	185	139	173	138	106	122	175	159	110	181	174	189	123	161
20_Y90	183	170	182	150	182	178	163	178	184	126	175	184	180	172	60	104	63	97	99	96	179	158	166	70	165	172	173	195	163	79	80	184	94	207	172	185	179	156	165	89	111	167	186	61	192	199	188	112	162
20_Y11	164	159	165	190	175	151	154	169	163	156	178	181	177	166	168	152	171	161	160	160	188	162	167	145	168	170	190	191	171	136	135	173	134	132	194	199	144	185	142	144	142	168	178	165	167	158	179	142	171
20_Y3	172	171	173	175	179	163	146	185	159	151	192	184	145	109	161	151	162	180	180	181	192	157	142	135	179	121	171	188	119	162	162	183	127	154	163	154	156	167	150	138	152	148	143	170	175	170	181	153	145
WH_5M	127	134	128	142	111	149	143	159	153	158	134	147	127	122	163	171	162	187	187	188	124	152	142	165	176	132	144	124	142	189	189	176	175	133	135	141	191	150	191	176	162	143	138	196	167	142	171	164	156
20_Y154	187	176	186	180	198	172	183	173	171	166	198	185	165	144	122	110	125	185	185	186	197	190	165	128	167	158	180	207	124	159	159	180	98	175	173	182	136	174	139	111	123	176	160	111	184	171	190	124	156
20_YGMS	203	194	204	158	184	182	175	172	170	140	195	187	169	166	80	80	83	93	93	92	179	170	163	82	165	164	167	199	143	105	106	176	132	209	173	181	157	158	139	133	145	177	172	21	198	197	180	146	166
21_Q5	153	156	152	142	136	158	149	121	156	172	144	151	164	186	162	160	165	145	144	145	151	174	198	172	145	192	174	145	200	166	165	150	186	169	190	162	168	188	173	199	203	201	188	175	138	173	158	204	182
old_127	162	165	163	169	167	155	151	164	130	164	164	153	135	115	175	170	176	178	176	177	180	177	120	180	182	117	131	175	153	180	180	175	169	166	136	150	181	129	170	168	166	129	128	181	150	186	154	168	151
ZZK_130	147	154	146	142	144	148	155	142	189	163	147	152	183	196	179	178	176	152	151	152	147	167	177	181	140	202	173	151	199	179	178	148	189	181	187	167	161	171	180	193	206	178	197	186	152	160	177	206	188
18_293	168	159	169	171	191	173	142	193	170	147	186	189	159	117	157	157	158	178	178	178	202	143	138	139	193	129	185	205	131	156	156	197	113	172	169	164	168	159	160	122	134	137	146	158	163	164	189	136	139
old_199	160	167	161	141	153	139	144	167	180	155	151	165	202	185	175	179	172	142	143	144	160	168	160	181	160	187	190	165	201	157	156	174	187	178	191	158	164	169	156	180	176	161	201	172	165	154	187	177	171
20_Y12	176	169	177	181	175	157	152	165	165	153	190	189	172	175	179	173	182	174	173	174	190	161	170	161	167	185	189	189	173	152	152	169	143	122	196	192	142	195	150	156	162	174	185	176	171	170	177	162	179
20_Y553	155	162	156	154	152	144	173	135	174	191	161	168	183	202	189	182	188	166	166	169	159	171	195	203	145	208	181	156	209	194	194	158	195	169	191	162	172	189	179	205	203	199	212	196	159	176	183	203	205
ZZK_159	128	128	129	124	69	156	160	138	141	143	128	134	143	177	174	174	173	162	162	163	93	142	190	182	139	180	145	55	153	172	173	118	193	137	154	152	161	167	177	197	201	184	171	178	155	172	135	202	176
20_Y83	200	191	201	154	181	179	171	174	179	136	192	196	178	175	76	92	79	89	89	88	176	168	174	78	174	173	176	196	151	101	102	185	128	214	182	183	166	154	151	129	141	171	181	17	195	195	189	142	162
21_Q24	155	164	156	152	148	142	175	135	174	193	161	168	181	202	191	180	190	166	166	167	157	171	199	203	145	208	179	154	209	196	196	154	199	169	193	162	174	187	183	207	207	203	210	198	161	178	181	207	205
ZZK_74	153	158	154	139	147	157	170	147	186	172	151	158	182	193	165	182	163	163	163	163	150	156	179	196	150	194	170	152	185	184	184	165	191	183	182	163	180	166	180	193	196	182	185	187	164	167	161	196	178
ZZK_58	162	172	163	155	135	150	181	129	157	196	161	151	173	189	185	177	182	160	161	161	146	173	182	206	140	193	161	139	202	192	191	142	216	179	180	152	175	189	181	219	207	194	194	198	149	171	157	207	199
18_286	164	173	165	163	159	163	176	174	172	171	163	178	166	179	152	163	155	174	173	174	165	175	157	175	192	181	157	163	186	182	182	188	160	182	180	139	193	159	209	161	143	157	193	159	169	182	187	144	168
20_Y532	150	161	151	147	155	157	136	137	133	153	168	174	153	153	163	175	166	156	157	157	172	161	177	163	152	157	168	161	178	168	168	166	177	170	180	166	148	175	144	184	164	174	167	186	143	156	162	164	165
20_Y88	204	195	205	157	185	183	174	176	179	139	196	194	178	175	79	90	82	92	92	91	180	170	172	81	174	173	176	200	150	104	105	185	131	213	182	185	166	157	149	132	144	170	181	20	199	197	189	145	165
21_G18	168	173	169	151	161	159	154	187	143	159	164	161	173	154	168	182	165	162	163	165	158	177	146	176	194	154	175	172	183	159	158	189	172	172	181	177	168	148	134	169	165	155	164	183	171	142	162	166	138
ZZK_48	170	163	171	183	195	181	154	195	166	147	188	184	169	139	159	177	158	182	182	182	200	151	132	141	191	143	171	207	148	154	154	195	115	174	166	172	162	163	158	116	112	131	151	164	173	176	193	113	157
old_47	146	159	147	179	153	153	174	168	151	193	158	151	130	117	197	171	196	216	216	217	166	181	140	189	162	123	147	160	139	207	207	168	179	166	128	145	173	153	192	178	168	151	145	210	169	162	167	170	163
21_Q21	169	178	170	152	159	156	181	152	183	191	168	156	183	192	173	166	174	166	166	167	168	167	179	209	151	196	173	166	203	194	194	157	205	182	192	164	168	197	179	211	206	192	207	188	166	182	176	206	204
ZZK_49	154	161	155	149	150	150	174	135	172	182	160	162	186	202	190	179	187	163	163	164	161	165	191	196	136	208	174	156	203	200	198	150	203	173	189	162	171	192	190	207	216	195	211	195	160	176	179	216	208
old_26	158	157	159	158	166	172	166	161	157	151	171	161	170	160	208	168	205	185	184	186	189	160	180	182	164	164	185	172	139	171	171	157	182	147	175	183	116	178	141	175	197	192	184	193	173	175	174	198	179
20_Y386	154	145	155	167	161	159	172	160	164	153	172	166	182	193	189	173	188	170	170	171	180	157	173	159	146	207	189	166	154	164	164	162	177	154	188	187	131	185	164	178	188	177	197	172	167	178	185	189	185
20_Y533	156	163	157	155	151	145	176	138	179	194	164	167	186	205	192	179	191	163	163	166	158	170	202	206	146	211	180	155	209	199	199	159	202	178	194	165	177	188	184	210	210	206	217	199	158	177	180	210	206
21_Q35	158	169	159	146	144	149	176	139	179	189	158	162	186	207	178	180	177	161	160	162	155	171	192	201	145	212	177	150	208	192	192	152	206	174	192	159	173	195	192	212	209	198	218	191	167	180	179	209	210
ZZK_72	164	171	165	151	153	151	180	142	183	190	166	171	188	207	190	185	189	165	165	168	164	172	202	204	146	213	182	159	209	195	195	157	204	176	197	163	175	196	186	212	216	206	220	193	160	177	186	216	214
old_45	149	162	150	182	156	154	177	173	154	196	161	154	133	120	200	174	199	219	219	220	171	186	139	192	167	126	152	165	142	210	210	173	182	171	131	148	178	156	195	181	171	150	148	213	171	159	172	173	160
20_Y157	166	173	167	177	189	177	148	199	161	181	181	170	150	123	167	165	168	196	196	196	196	179	132	169	199	123	173	202	154	186	186	197	149	144	162	156	176	157	164	158	144	137	146	188	168	166	177	145	171
20_Y41	175	160	174	196	176	172	177	208	200	178	182	188	179	176	142	170	139	185	185	185	181	188	172	132	202	174	198	187	166	145	146	191	100	179	177	185	181	170	181	83	117	172	172	141	216	179	206	119	152
18_214	182	173	183	187	191	171	162	203	170	167	196	188	157	143	173	153	176	192	192	192	198	159	158	151	203	147	175	205	131	169	168	192	137	158	167	174	166	177	144	140	152	163	158	176	185	168	186	154	165
18_217	185	176	186	190	194	174	165	206	165	162	199	191	160	148	168	156	171	187	187	187	201	158	153	146	206	146	170	208	134	164	163	195	138	161	166	173	169	172	147	139	147	158	161	171	190	171	189	149	168
18_158	175	168	176	146	150	182	163	174	171	170	168	160	183	182	178	170	175	161	161	163	159	152	163	190	152	184	170	163	181	174	174	152	184	161	181	165	161	192	151	189	193	176	193	181	178	185	184	195	184
21_Q29	144	149	143	178	160	163	138	172	173	164	143	154	183	172	185	187	182	172	173	174	174	181	179	177	186	178	196	169	202	168	168	198	179	164	194	194	193	175	191	180	176	178	188	198	157	151	187	176	181
ZZK_129	167	174	168	161	177	155	181	170	186	170	159	163	189	203	161	190	162	168	168	168	175	178	169	183	175	195	186	176	197	171	171	182	181	185	182	177	171	169	173	183	182	176	196	178	180	168	183	182	186
21_Q7	175	170	176	184	196	176	161	189	187	176	180	194	154	146	174	168	175	187	187	187	197	188	158	180	197	150	176	201	162	189	189	196	156	191	169	156	174	160	155	161	167	159	147	173	179	173	174	169	132
21_Q42	163	170	164	157	159	147	175	166	190	182	171	177	189	204	189	190	186	170	169	169	164	165	193	200	178	204	191	167	204	192	191	169	193	188	196	179	183	175	188	198	204	193	201	201	169	157	183	205	187
ZZK_43	168	165	169	173	199	157	174	199	180	145	180	189	185	160	149	163	152	176	176	176	208	175	138	129	196	160	173	210	146	145	145	200	113	182	172	168	161	151	168	112	125	136	182	154	206	191	216	125	166
18_277	188	198	189	164	164	167	187	143	178	193	186	175	180	195	189	179	192	179	180	181	172	186	177	212	155	197	195	168	201	195	195	175	212	189	194	165	168	216	167	211	211	191	201	192	175	176	175	211	208
WH_7F	148	158	148	173	154	167	152	185	141	179	163	150	120	80	184	159	185	196	197	197	179	183	156	171	188	76	148	168	149	195	196	168	183	165	130	168	200	157	178	182	174	170	128	199	182	170	161	175	156
20_Y380	160	151	159	177	158	151	172	182	147	165	156	151	169	169	201	195	202	188	189	189	169	191	163	201	189	163	180	163	183	179	179	169	195	158	168	165	179	171	166	191	183	172	185	208	162	160	170	184	181
ZZK_112	162	159	161	177	177	183	178	183	183	165	178	186	173	147	155	165	154	188	187	187	196	167	163	157	197	141	163	183	159	170	170	186	131	184	172	172	208	149	214	134	136	162	180	164	164	188	177	137	163
21_Q18	163	170	164	150	148	172	173	160	172	181	170	158	167	194	215	200	214	196	196	197	157	181	177	225	151	200	167	155	183	216	217	149	225	169	170	159	162	201	185	229	227	186	195	228	160	182	164	228	217
18_276	198	184	199	182	192	184	205	186	200	184	191	203	203	193	134	168	135	151	151	151	183	170	165	164	170	195	183	193	198	159	159	186	152	209	185	155	175	177	169	151	141	163	200	139	179	215	203	142	183
18_291	151	162	152	168	152	158	161	163	180	173	155	167	179	202	208	212	207	190	189	192	164	184	183	207	195	198	194	158	205	180	180	185	189	167	197	176	170	179	196	196	193	180	202	213	178	166	192	194	183
old_30	177	166	178	182	186	160	165	182	184	138	185	189	210	204	176	204	175	171	171	172	199	180	192	152	190	206	206	194	174	141	142	176	158	163	205	217	149	178	169	149	175	191	221	181	170	169	221	176	200
18_289	179	184	180	172	176	174	189	177	167	176	174	170	165	182	192	164	191	177	178	177	185	186	142	194	177	186	150	181	169	191	191	187	202	185	175	142	182	168	203	207	193	158	193	183	186	195	185	194	190
21_Q9	171	158	172	174	197	194	161	201	177	149	164	176	165	150	153	162	156	164	163	164	200	188	150	153	208	151	190	208	177	154	155	223	162	194	169	168	193	161	171	159	142	148	161	160	175	186	196	143	168
old_32	177	166	178	186	164	184	185	185	160	144	180	168	190	186	182	186	183	193	193	194	181	166	176	178	179	188	182	171	159	177	178	170	170	165	183	206	164	184	185	173	197	188	203	191	168	171	192	198	204
old_6	170	159	171	177	161	183	178	176	151	157	178	161	183	191	181	189	182	194	194	195	176	159	169	193	172	193	175	166	168	194	195	161	187	160	178	199	167	191	184	188	192	181	198	204	157	170	187	193	207
old_36	186	175	187	193	195	171	176	187	173	149	194	178	197	191	187	191	188	184	184	185	208	189	181	165	181	193	197	203	163	150	151	167	169	162	194	220	140	191	154	164	184	192	210	190	183	180	212	185	211
18_285	174	179	175	147	161	165	154	163	198	187	183	195	189	186	180	188	179	166	165	168	144	169	209	206	193	198	198	172	216	188	188	191	196	176	220	191	208	208	166	197	197	205	190	183	164	156	158	198	164
old_31	187	176	188	194	198	170	175	188	174	148	195	178	200	196	190	192	189	183	183	184	211	190	184	166	180	198	196	206	165	153	154	166	172	163	195	223	139	192	157	163	185	195	211	193	182	179	211	186	212
20_5	142	155	143	191	153	163	172	188	181	187	161	172	160	161	207	203	210	230	230	230	178	179	162	207	184	163	163	157	160	218	219	194	181	158	156	159	185	161	198	182	170	160	163	224	181	168	195	172	161
old_28	188	177	189	195	197	172	178	189	175	150	196	180	199	193	189	192	190	185	185	186	210	191	181	167	183	195	199	205	165	152	153	169	171	164	196	222	142	192	156	166	186	192	212	192	184	181	213	187	212
18_287	176	183	177	149	161	167	154	165	196	189	187	199	189	186	182	190	181	168	167	170	146	167	209	206	191	198	196	172	218	190	190	189	198	176	222	193	206	208	166	199	199	205	192	185	166	156	160	200	164
18_183	205	192	204	198	172	176	214	166	200	204	203	198	194	218	197	185	194	186	186	189	180	186	191	209	165	215	195	180	194	199	198	156	192	183	201	182	170	212	186	197	212	202	210	194	186	187	189	212	198
ZZK_134	180	187	181	167	163	179	187	162	195	203	177	169	193	211	197	185	194	177	177	178	170	181	183	217	153	210	181	164	214	200	199	159	207	192	203	174	175	198	186	213	222	194	219	206	177	180	189	223	211
20_Y433	197	208	198	176	166	186	191	159	183	214	212	210	183	168	168	150	169	193	192	193	163	192	193	196	183	178	162	174	183	218	217	172	182	165	198	166	194	202	181	187	197	199	180	179	169	197	175	197	166
21_Q6	171	180	170	160	153	174	181	143	179	194	160	169	191	208	192	189	195	174	172	173	160	186	207	213	154	214	175	159	215	196	195	163	218	184	199	163	182	208	201	230	226	210	208	202	149	190	181	226	207
21_Q4	181	182	180	188	194	178	157	188	171	191	182	178	189	166	216	192	217	189	189	190	205	187	176	206	191	170	196	202	206	180	179	192	190	181	201	204	188	194	165	185	183	186	184	219	162	177	179	185	178
CM334S	163	176	164	183	165	161	159	170	179	201	178	188	149	154	187	177	186	197	197	198	176	203	161	172	187	158	177	169	189	208	208	196	175	164	174	179	203	180	201	182	176	162	156	205	193	186	177	176	174
ZZK_196	205	214	204	205	186	179	221	171	202	234	207	196	171	197	190	183	189	207	208	209	185	207	163	214	174	196	169	188	208	225	225	176	195	196	187	153	197	207	200	192	201	177	190	201	195	209	196	201	198
21_G6	203	189	204	195	204	190	208	199	203	193	195	207	208	196	147	179	148	166	166	166	194	184	174	169	183	196	196	205	201	164	165	197	159	209	188	166	180	182	172	156	146	172	205	150	191	215	218	147	191
old_48	187	176	188	172	166	185	153	180	167	164	187	186	178	136	202	192	203	175	177	176	181	174	187	182	201	151	210	181	179	169	169	188	200	177	194	205	191	198	153	193	193	196	180	201	171	160	188	194	179
20_Y350	170	163	169	183	169	192	164	203	181	157	177	186	142	133	178	189	179	194	195	195	181	198	185	155	224	129	190	182	155	184	185	200	172	190	169	177	205	178	198	173	183	184	162	183	180	177	194	184	177
21_Q2	158	171	157	149	147	188	188	157	152	193	172	155	168	172	201	179	202	190	191	193	146	163	177	229	166	166	144	151	186	225	223	152	222	155	167	141	192	191	212	219	223	190	184	224	165	178	146	224	208
18_284	204	195	203	203	179	178	211	166	198	203	215	201	209	227	206	199	205	196	195	198	192	185	205	213	165	224	206	187	207	200	200	157	195	188	214	193	166	219	183	196	216	218	224	199	191	194	197	217	208
21_Q46	198	199	197	172	189	170	189	178	202	189	191	198	200	195	143	178	143	159	161	160	176	187	170	159	193	197	170	189	212	182	181	187	173	211	200	173	217	172	187	169	176	174	207	158	180	193	210	176	167
ZZK_52	178	185	179	168	164	168	193	167	186	207	173	168	195	209	203	188	200	181	181	180	170	181	192	218	155	212	178	168	216	210	208	156	219	187	201	179	181	212	198	226	230	198	209	213	177	190	187	230	214
ZZK_126	177	182	178	171	155	177	199	160	199	207	178	180	212	216	202	195	201	180	178	181	158	181	214	213	170	225	191	164	225	212	212	172	221	188	211	177	198	213	206	227	233	218	222	212	180	188	201	233	219
old_29	190	177	191	197	184	189	188	214	186	171	197	180	197	201	213	203	214	221	221	221	201	190	189	200	188	203	210	194	167	189	190	187	191	173	197	227	159	211	182	187	206	201	214	210	207	173	216	207	214
old_134	188	181	189	205	211	185	190	215	195	172	201	202	179	173	212	189	215	219	219	221	224	188	186	184	211	167	196	217	154	196	195	207	178	178	168	180	196	154	218	176	185	189	185	203	213	179	221	186	179
old_125	202	211	203	207	219	189	194	210	189	213	209	195	169	155	195	193	198	220	220	222	216	227	159	201	212	153	191	227	188	198	199	229	183	206	177	191	197	177	160	180	166	169	160	194	205	204	199	166	159
21_Q47	218	225	217	210	200	191	217	176	206	230	217	204	181	205	197	185	196	211	210	213	199	214	178	221	180	203	178	199	215	235	235	177	205	202	201	170	196	213	207	204	207	191	196	202	197	211	203	207	205
18_280	191	196	192	180	174	185	195	175	182	210	194	182	179	209	210	202	209	191	190	193	185	205	211	210	165	207	198	182	220	216	214	176	237	203	203	189	190	220	201	232	230	225	206	217	191	188	191	230	229
21_G45	210	197	211	212	208	192	194	181	214	199	213	229	224	231	186	202	187	184	183	186	197	193	220	203	198	230	232	208	224	191	191	196	185	205	238	219	191	216	193	178	208	218	207	181	175	209	181	209	190
21_Q12	177	188	176	166	160	167	197	162	168	201	185	183	189	194	223	203	222	203	201	205	178	183	204	239	166	192	169	165	203	214	215	164	222	172	184	161	193	192	228	222	216	212	197	221	187	192	173	217	206
18_191	203	209	204	196	226	188	191	210	225	209	213	225	205	177	186	193	187	203	203	203	209	217	219	185	224	179	224	230	199	190	190	235	157	223	212	214	205	189	178	159	176	217	182	183	227	204	201	177	153
[truncated: 101 more columns]

## Sheet: Pop2A
		Table S7. The number of different SNP genotypes between every pair of pepper lines in POP2A
	ZZK_153	old_41	LJYZ_118	old_158	old_87	old_64	20_Y364	20_7	old_85	20_Y366	20_Y367	old_88	old_16	20_Y518	LJYZ_113	old_95	old_90	old_133	old_12	old_40	old_181	old_15	old_180	old_185	old_176	old_183	old_70	old_21	old_69	old_11	20_23	old_67	old_68	old_58	LJYZ_125	old_8	old_22	old_19	20_Y39	old_14	old_74	ZZK_156	old_178	old_163	old_164	old_179	20_Y365	old_39	old_91
ZZK_153	0	94	96	98	106	120	109	37	83	104	111	103	108	42	110	108	118	102	111	104	108	104	105	110	101	111	139	111	140	115	103	139	140	141	101	125	141	114	123	123	142	90	108	108	107	104	108	118	124
old_41	94	0	89	87	47	73	46	106	97	47	58	41	115	110	42	74	56	78	116	115	105	116	121	129	53	130	116	126	117	124	128	118	119	118	116	126	120	97	106	110	121	107	135	135	134	110	126	130	109
LJYZ_118	96	89	0	2	100	74	103	111	104	98	99	96	44	114	109	107	115	115	75	70	133	66	134	136	107	137	79	57	80	87	135	81	82	81	103	91	83	86	87	91	84	112	151	142	141	127	117	87	98
old_158	98	87	2	0	98	74	101	113	102	98	99	96	46	116	107	109	113	113	75	72	133	68	134	136	105	137	81	59	82	87	135	83	84	83	103	91	85	88	89	93	86	113	151	142	141	127	119	89	100
old_87	106	47	100	98	0	64	5	117	98	29	29	34	126	121	56	85	47	89	129	134	101	128	114	122	83	123	123	133	126	142	116	123	124	125	113	141	123	108	117	121	125	112	129	128	127	114	130	139	124
old_64	120	73	74	74	64	0	63	123	102	69	61	66	96	126	78	95	77	99	105	112	110	105	122	124	94	125	89	109	92	120	125	93	94	93	99	117	93	90	97	101	95	130	129	148	147	122	124	127	104
20_Y364	109	46	103	101	5	63	0	116	97	32	24	37	129	120	57	86	42	90	130	135	102	131	115	119	86	120	126	136	127	142	115	124	125	126	116	142	126	107	118	120	127	117	130	131	130	111	133	140	125
20_7	37	106	111	113	117	123	116	0	91	117	116	115	123	6	120	114	124	104	124	119	105	117	110	117	110	118	150	128	151	128	109	150	151	152	112	138	152	123	136	132	153	105	101	115	114	114	102	132	137
old_85	83	97	104	102	98	102	97	91	0	102	99	96	116	96	107	105	106	97	123	124	123	114	119	108	110	109	141	129	144	132	109	145	146	145	97	137	145	118	123	121	147	104	128	110	109	120	112	137	130
20_Y366	104	47	98	98	29	69	32	117	102	0	36	39	126	121	54	88	56	92	126	126	110	118	134	123	70	124	117	133	120	135	125	117	118	119	114	136	117	100	105	115	119	104	145	129	128	108	137	133	112
20_Y367	111	58	99	99	29	61	24	116	99	36	0	49	127	119	77	94	34	98	128	133	108	128	123	121	84	122	122	134	121	142	121	122	121	122	114	142	124	107	116	120	123	115	131	135	134	107	143	138	125
old_88	103	41	96	96	34	66	37	115	96	39	49	0	126	119	43	73	57	71	131	134	106	128	120	129	66	129	127	133	128	141	123	127	128	127	109	141	129	110	115	121	130	116	134	130	129	114	124	147	122
old_16	108	115	44	46	126	96	129	123	116	126	127	126	0	124	135	127	143	135	83	64	147	60	136	136	135	137	101	17	104	96	133	105	106	105	117	99	105	110	111	109	107	136	149	140	141	137	123	79	114
20_Y518	42	110	114	116	121	126	120	6	96	121	119	119	124	0	124	118	127	108	127	122	109	120	112	120	114	121	154	129	154	131	113	154	154	155	115	141	156	125	140	135	156	110	104	117	117	119	104	135	141
LJYZ_113	110	42	109	107	56	78	57	120	107	54	77	43	135	124	0	82	48	71	138	132	112	134	127	128	76	128	125	146	126	136	127	125	126	125	122	136	127	114	117	127	128	114	148	138	137	115	130	143	126
old_95	108	74	107	109	85	95	86	114	105	88	94	73	127	118	82	0	83	68	136	141	112	136	123	118	91	118	138	138	139	142	117	138	139	138	104	146	140	121	126	130	141	123	134	133	134	112	116	150	131
old_90	118	56	115	113	47	77	42	124	106	56	34	57	143	127	48	83	0	80	142	137	115	142	127	122	94	122	132	151	131	142	126	134	133	132	120	142	136	117	130	130	135	108	140	141	140	106	140	138	137
old_133	102	78	115	113	89	99	90	104	97	92	98	71	135	108	71	68	80	0	148	149	97	147	118	130	83	130	134	144	135	152	127	136	137	136	116	156	138	126	132	140	139	130	137	127	126	118	126	160	137
old_12	111	116	75	75	129	105	130	124	123	126	128	131	83	127	138	136	142	148	0	61	157	65	145	147	135	147	84	88	87	19	150	86	87	88	128	16	84	105	90	80	88	133	155	161	160	149	130	74	97
old_40	104	115	70	72	134	112	135	119	124	126	133	134	64	122	132	141	137	149	61	0	160	30	148	150	135	151	111	67	114	54	148	113	114	115	133	57	111	102	111	101	115	120	156	144	143	138	135	21	112
old_181	108	105	133	133	101	110	102	105	123	110	108	106	147	109	112	112	115	97	157	160	0	156	58	93	106	93	146	157	147	163	80	148	149	148	132	169	150	136	136	145	151	133	95	127	128	108	135	173	139
old_15	104	116	66	68	128	105	131	117	114	118	128	128	60	120	134	136	142	147	65	30	156	0	144	144	132	145	101	67	104	72	141	103	104	105	132	77	101	85	95	84	105	120	153	143	142	129	123	51	98
old_180	105	121	134	134	114	122	115	110	119	134	123	120	136	112	127	123	127	118	145	148	58	144	0	78	126	77	155	150	154	151	63	157	156	155	138	155	159	158	151	153	158	138	78	128	129	131	129	161	156
old_185	110	129	136	136	122	124	119	117	108	123	121	129	136	120	128	118	122	130	147	150	93	144	78	0	137	3	159	139	160	153	77	161	162	161	136	157	163	154	155	153	164	120	105	114	115	124	128	157	162
old_176	101	53	107	105	83	94	86	110	110	70	84	66	135	114	76	91	94	83	135	135	106	132	126	137	0	138	123	147	124	141	136	125	126	125	115	139	127	110	110	126	128	125	143	141	140	125	130	151	117
old_183	111	130	137	137	123	125	120	118	109	124	122	129	137	121	128	118	122	130	147	151	93	145	77	3	138	0	160	140	161	153	77	162	163	162	136	157	164	155	156	154	165	122	105	115	116	123	128	158	163
old_70	139	116	79	81	123	89	126	150	141	117	122	127	101	154	125	138	132	134	84	111	146	101	155	159	123	160	0	114	3	97	159	6	9	8	142	93	4	92	50	74	8	153	169	175	174	136	156	120	61
old_21	111	126	57	59	133	109	136	128	129	133	134	133	17	129	146	138	151	144	88	67	157	67	150	139	147	140	114	0	117	101	144	116	117	118	126	104	116	115	120	116	118	139	156	147	148	147	132	82	123
old_69	140	117	80	82	126	92	127	151	144	120	121	128	104	154	126	139	131	135	87	114	147	104	154	160	124	161	3	117	0	99	160	7	6	5	145	96	7	93	51	75	7	156	170	176	175	137	157	123	62
old_11	115	124	87	87	142	120	142	128	132	135	142	141	96	131	136	142	142	152	19	54	163	72	151	153	141	153	97	101	99	0	158	98	99	100	135	11	97	109	100	86	99	135	167	159	158	153	138	63	105
20_23	103	128	135	135	116	125	115	109	109	125	121	123	133	113	127	117	126	127	150	148	80	141	63	77	136	77	159	144	160	158	0	161	162	161	141	158	163	148	152	147	164	126	91	117	118	120	135	161	159
old_67	139	118	81	83	123	93	124	150	145	117	122	127	105	154	125	138	134	136	86	113	148	103	157	161	125	162	6	116	7	98	161	0	3	4	146	95	2	92	52	76	3	155	169	177	176	136	154	122	63
old_68	140	119	82	84	124	94	125	151	146	118	121	128	106	154	126	139	133	137	87	114	149	104	156	162	126	163	9	117	6	99	162	3	0	1	147	96	5	93	55	77	3	156	170	178	177	137	155	123	66
old_58	141	118	81	83	125	93	126	152	145	119	122	127	105	155	125	138	132	136	88	115	148	105	155	161	125	162	8	118	5	100	161	4	1	0	146	97	6	94	56	76	4	157	171	177	176	136	156	124	67
LJYZ_125	101	116	103	103	113	99	116	112	97	114	114	109	117	115	122	104	120	116	128	133	132	132	138	136	115	136	142	126	145	135	141	146	147	146	0	138	146	125	132	128	148	136	138	145	144	141	133	142	141
old_8	125	126	91	91	141	117	142	138	137	136	142	141	99	141	136	146	142	156	16	57	169	77	155	157	139	157	93	104	96	11	158	95	96	97	138	0	93	115	102	90	97	135	167	161	160	160	142	68	109
old_22	141	120	83	85	123	93	126	152	145	117	124	129	105	156	127	140	136	138	84	111	150	101	159	163	127	164	4	116	7	97	163	2	5	6	146	93	0	94	52	78	4	155	171	179	178	138	156	120	63
old_19	114	97	86	88	108	90	107	123	118	100	107	110	110	125	114	121	117	126	105	102	136	85	158	154	110	155	92	115	93	109	148	92	93	94	125	115	94	0	75	51	95	124	157	154	153	122	143	113	82
20_Y39	123	106	87	89	117	97	118	136	123	105	116	115	111	140	117	126	130	132	90	111	136	95	151	155	110	156	50	120	51	100	152	52	55	56	132	102	52	75	0	56	55	140	159	161	160	138	144	128	13
old_14	123	110	91	93	121	101	120	132	121	115	120	121	109	135	127	130	130	140	80	101	145	84	153	153	126	154	74	116	75	86	147	76	77	76	128	90	78	51	56	0	79	129	164	161	160	144	140	110	67
old_74	142	121	84	86	125	95	127	153	147	119	123	130	107	156	128	141	135	139	88	115	151	105	158	164	128	165	8	118	7	99	164	3	3	4	148	97	4	95	55	79	0	157	172	180	179	139	157	124	66
ZZK_156	90	107	112	113	112	130	117	105	104	104	115	116	136	110	114	123	108	130	133	120	133	120	138	120	125	122	153	139	156	135	126	155	156	157	136	135	155	124	140	129	157	0	133	119	118	130	132	123	143
old_178	108	135	151	151	129	129	130	101	128	145	131	134	149	104	148	134	140	137	155	156	95	153	78	105	143	105	169	156	170	167	91	169	170	171	138	167	171	157	159	164	172	133	0	116	117	137	124	171	164
old_163	108	135	142	142	128	148	131	115	110	129	135	130	140	117	138	133	141	127	161	144	127	143	128	114	141	115	175	147	176	159	117	177	178	177	145	161	179	154	161	161	180	119	116	0	1	144	132	155	166
old_164	107	134	141	141	127	147	130	114	109	128	134	129	141	117	137	134	140	126	160	143	128	142	129	115	140	116	174	148	175	158	118	176	177	176	144	160	178	153	160	160	179	118	117	1	0	143	133	154	165
old_179	104	110	127	127	114	122	111	114	120	108	107	114	137	119	115	112	106	118	149	138	108	129	131	124	125	123	136	147	137	153	120	136	137	136	141	160	138	122	138	144	139	130	137	144	143	0	140	149	141
20_Y365	108	126	117	119	130	124	133	102	112	137	143	124	123	104	130	116	140	126	130	135	135	123	129	128	130	128	156	132	157	138	135	154	155	156	133	142	156	143	144	140	157	132	124	132	133	140	0	144	151
old_39	118	130	87	89	139	127	140	132	137	133	138	147	79	135	143	150	138	160	74	21	173	51	161	157	151	158	120	82	123	63	161	122	123	124	142	68	120	113	128	110	124	123	171	155	154	149	144	0	129
old_91	124	109	98	100	124	104	125	137	130	112	125	122	114	141	126	131	137	137	97	112	139	98	156	162	117	163	61	123	62	105	159	63	66	67	141	109	63	82	13	67	66	143	164	166	165	141	151	129	0
20_10	109	128	127	129	135	135	136	102	103	128	130	123	137	106	122	128	123	124	148	129	131	143	132	127	128	128	169	150	170	143	130	171	170	169	130	137	171	155	162	158	171	125	137	119	120	139	136	142	167
old_182	118	119	144	144	100	120	101	123	108	108	101	108	148	127	116	117	109	113	165	160	89	156	105	92	131	93	159	161	162	174	97	163	164	163	141	176	161	156	145	167	165	127	116	130	131	105	143	159	148
old_18	119	117	102	104	128	109	127	130	124	124	128	128	113	132	134	133	140	138	92	111	151	95	160	162	130	163	86	124	87	98	152	88	89	88	134	102	90	41	70	31	91	137	164	159	158	137	150	120	77
ZZK_28	97	105	115	114	117	120	118	107	119	130	129	117	119	109	112	110	123	102	132	123	142	130	129	134	121	135	140	124	141	140	139	142	143	142	108	138	144	144	141	138	145	126	136	137	136	144	130	133	146
old_193	122	143	156	156	140	146	141	117	138	143	137	143	158	120	143	147	137	144	165	157	125	162	110	118	143	118	178	163	179	163	119	178	179	180	141	165	180	161	169	172	181	133	60	107	108	140	129	164	172
old_192	121	142	157	157	141	147	142	116	136	142	138	144	159	119	141	146	135	142	166	156	126	161	111	119	142	119	179	164	180	162	120	179	180	181	139	166	181	160	170	173	182	134	61	108	109	139	130	163	173
old_159	108	90	61	63	110	109	110	123	128	108	113	102	93	125	112	108	120	123	107	105	149	104	148	147	113	149	114	100	115	117	145	115	116	116	136	120	117	114	124	124	118	122	152	147	146	139	133	120	133
old_20	134	107	88	90	116	97	115	143	133	111	112	116	117	146	121	135	122	138	93	110	152	91	163	166	126	166	74	122	75	99	159	74	76	77	135	103	76	51	50	30	77	140	171	173	172	137	150	123	61
LJYZ_112	118	143	134	134	136	124	137	119	112	139	139	136	142	122	130	127	130	123	155	144	140	139	120	111	146	110	165	153	166	153	119	165	166	165	117	152	167	152	159	151	168	135	130	136	135	117	125	157	164
ZZK_318	121	129	153	153	132	143	131	117	127	145	137	132	153	119	141	129	139	128	166	167	91	168	91	94	132	93	178	158	179	173	96	180	181	180	150	175	182	170	170	179	183	131	104	120	121	147	141	184	175
221_6	132	121	72	74	114	116	117	127	116	116	115	122	112	130	132	133	133	133	127	124	139	124	145	136	125	137	139	127	140	137	144	141	142	141	129	141	143	138	143	145	144	135	148	138	137	148	132	129	154
old_17	130	119	102	104	128	110	127	141	134	122	127	130	108	144	135	143	139	151	95	104	158	89	162	168	139	169	85	117	86	101	157	85	88	89	141	105	87	62	63	21	88	143	175	174	173	153	153	113	62
20_Y373	146	102	103	103	113	97	110	154	129	120	112	107	125	157	112	140	115	128	112	133	156	139	165	169	122	170	100	134	97	118	168	102	99	98	140	116	102	142	108	124	102	160	180	181	180	137	163	148	117
21_Q15	126	146	167	167	135	149	134	119	132	151	142	143	163	123	146	140	141	143	174	167	125	180	110	113	161	114	189	172	190	170	124	191	192	191	147	171	193	180	190	186	194	154	93	106	107	157	138	180	194
21_Q37	127	164	170	170	157	166	159	129	143	169	165	162	164	131	162	149	163	146	176	162	136	173	126	129	166	130	193	167	192	166	128	193	192	193	162	167	195	184	199	192	194	148	126	121	122	148	146	171	196
ZZK_6	127	107	131	133	111	109	110	134	131	111	118	107	148	134	105	114	113	103	158	150	124	154	135	135	113	135	140	160	141	158	133	140	141	140	144	158	142	129	141	144	143	147	147	146	146	113	149	165	143
21_Q32	138	142	159	161	137	159	140	143	135	143	150	152	159	147	148	136	149	141	164	158	137	162	138	126	155	126	183	166	184	162	136	183	184	183	152	164	185	173	179	176	186	138	139	109	110	153	139	157	183
old_60	151	144	107	109	135	125	136	168	161	135	138	155	115	171	155	160	146	172	98	119	170	121	168	162	161	161	76	120	73	108	173	72	69	70	160	107	72	124	106	90	72	161	182	199	198	154	162	116	115
21_G13	132	164	170	170	160	168	163	134	152	173	167	169	168	136	167	151	167	149	176	169	142	179	128	134	167	135	193	171	192	166	130	193	192	193	159	167	195	184	201	192	194	144	126	129	130	165	153	177	201
20_Y522	126	111	82	84	118	106	118	137	137	113	119	116	109	138	123	130	131	129	112	112	149	89	164	170	124	170	93	120	94	120	158	94	96	96	143	122	96	64	89	81	97	142	168	165	164	131	150	122	96
old_161	140	134	149	149	147	143	144	130	135	151	150	143	145	133	142	136	142	134	158	143	161	161	162	152	153	152	178	142	179	144	156	178	179	180	124	148	178	169	170	172	181	152	161	145	146	153	123	152	173
old_197	138	141	152	150	126	146	127	137	128	141	137	140	158	140	142	127	131	139	159	160	150	158	129	109	159	108	177	167	180	160	125	181	182	181	139	160	179	173	183	173	183	127	143	146	147	129	135	155	190
old_157	141	134	147	147	147	143	144	131	136	151	148	143	143	134	142	135	140	136	157	142	163	160	160	150	153	150	176	140	177	143	154	176	177	178	123	147	176	172	168	171	179	155	163	146	147	155	124	151	175
21_G60	138	151	153	153	146	152	149	140	138	153	155	164	149	144	156	142	155	141	151	151	139	160	136	131	160	132	172	159	173	149	132	174	175	174	152	151	176	167	168	171	177	147	135	121	122	160	147	154	171
old_171	136	148	153	155	153	159	154	140	138	152	160	141	149	143	147	146	150	137	160	153	137	157	141	145	145	145	168	162	169	156	140	168	169	168	162	160	170	169	174	178	171	153	132	88	89	134	145	162	173
21_Q39	136	137	162	160	128	154	131	132	129	148	141	136	154	136	145	139	139	140	165	182	122	172	118	113	141	112	185	161	186	179	123	187	188	187	155	177	189	169	181	175	190	136	134	138	139	161	136	188	189
old_186	136	150	164	164	145	151	146	131	143	153	145	149	162	134	150	152	143	148	174	163	127	169	118	129	143	129	186	170	187	172	122	187	188	188	153	174	189	165	180	178	190	144	83	122	123	149	147	173	184
old_187	117	129	136	134	126	133	131	118	128	125	127	130	148	119	133	134	131	132	147	149	127	141	134	131	131	131	155	155	157	157	128	158	158	158	141	160	158	152	154	150	159	134	146	146	145	127	146	162	161
old_53	159	134	117	119	147	113	148	170	161	143	142	147	129	173	148	158	154	160	122	137	165	121	169	179	143	180	46	142	43	136	174	50	49	48	168	133	50	112	60	94	50	174	182	189	188	160	174	148	57
old_75	160	141	116	116	136	128	135	169	164	135	135	152	142	172	156	159	142	161	107	138	169	142	178	168	148	168	87	145	86	118	181	91	88	89	161	114	89	125	113	115	90	160	183	196	195	146	173	135	118
old_54	158	137	120	122	146	116	147	169	164	144	143	148	132	172	149	161	155	161	123	138	166	122	170	182	146	183	45	143	42	135	175	47	46	47	169	132	47	109	61	95	47	175	183	190	189	163	173	147	58
old_56	159	136	119	121	147	115	148	170	163	145	144	147	131	173	148	160	154	160	124	139	165	123	169	181	145	182	44	144	41	136	174	48	47	46	168	133	48	110	62	94	48	176	184	189	188	162	174	148	59
LJYZ_128	159	136	133	133	129	143	132	162	153	128	134	139	137	166	139	142	142	134	168	153	138	156	167	151	136	152	150	146	151	168	157	152	153	152	152	170	154	151	152	170	155	154	154	93	94	151	159	152	155
21_G12	136	161	162	162	156	173	159	132	148	164	161	166	153	134	168	160	164	154	170	162	146	176	140	138	168	139	210	154	211	163	133	212	211	212	163	164	212	184	202	194	212	146	147	136	137	171	153	157	203
old_52	159	137	120	122	147	116	148	170	164	145	144	148	132	173	149	161	155	161	124	139	166	123	170	182	146	183	45	144	42	136	175	48	47	47	169	133	48	110	62	95	48	176	184	190	189	163	174	148	59
21_G63	153	173	166	166	160	166	161	144	151	173	163	170	149	147	166	160	159	151	169	144	149	158	140	145	169	146	190	151	189	155	145	190	189	190	153	158	192	175	188	176	191	167	151	134	135	174	165	151	183
20_Y517	119	122	146	147	140	139	143	105	125	141	146	135	155	107	125	127	132	114	156	151	140	153	129	135	129	135	173	159	174	158	143	177	176	175	141	159	177	162	170	167	177	131	128	137	136	146	133	163	173
ZZK_138	123	126	120	118	119	117	120	135	131	125	120	124	142	137	139	137	138	134	139	158	133	151	135	142	134	141	154	150	155	151	132	156	157	156	123	150	158	155	151	158	159	147	148	143	143	135	137	159	157
ZZK_187	136	153	172	172	156	163	157	133	144	154	145	153	168	135	164	154	158	148	171	168	132	176	136	142	145	142	192	167	191	175	149	192	191	192	141	175	194	176	194	186	193	160	136	141	142	159	169	181	195
18_175	139	154	175	175	154	177	157	148	155	158	159	160	165	152	166	150	167	158	180	174	137	178	131	121	165	122	200	169	201	178	140	198	199	200	170	177	200	191	202	198	201	144	132	108	109	165	158	169	201
226_6	156	160	147	149	149	169	150	152	141	156	152	157	163	156	162	150	158	150	158	163	148	150	153	153	163	154	158	178	159	158	148	160	161	160	162	156	160	167	164	172	163	160	151	109	110	146	155	166	169
old_61	157	158	117	119	145	133	148	174	163	149	150	165	127	177	165	164	156	176	104	129	182	129	182	174	171	173	82	132	81	115	186	80	77	78	162	113	78	134	112	98	79	170	194	207	206	164	164	126	121
old_169	131	129	157	159	129	143	132	140	138	141	141	127	158	145	140	144	139	130	170	163	138	170	133	145	139	146	177	170	180	171	144	179	180	179	150	171	179	175	178	182	181	151	133	120	119	154	160	173	182
18_279	158	158	118	120	145	134	148	175	163	149	151	165	128	178	165	164	157	177	104	129	183	129	183	175	171	174	83	133	82	115	187	81	78	79	163	113	79	134	112	98	80	171	195	208	207	165	165	126	121
21_Q38	139	165	172	172	172	174	175	131	146	171	167	164	162	134	169	157	163	155	173	158	131	172	130	137	160	137	198	167	201	162	134	202	203	202	155	166	202	182	195	183	204	166	134	144	145	159	149	171	196
20_Y352	147	132	139	137	131	151	130	145	138	131	132	147	164	148	143	152	140	151	128	150	171	146	176	162	155	163	135	163	136	137	180	137	136	137	158	136	135	154	151	146	137	147	191	174	173	161	178	131	156
20_Y43	158	155	120	122	142	136	145	175	162	146	149	162	130	178	162	163	155	177	101	128	183	128	183	177	168	176	85	135	84	112	187	83	80	81	163	110	81	133	109	95	82	170	195	208	207	165	165	125	118
old_154	171	155	140	140	150	140	147	173	154	152	149	166	140	176	160	167	147	173	147	126	186	142	173	166	176	167	155	131	156	138	174	157	156	157	147	139	155	162	159	163	157	157	181	172	173	178	158	115	168
21_Q14	152	159	174	172	158	164	161	137	160	166	161	166	164	140	161	153	163	167	177	169	139	163	128	128	161	128	189	171	188	174	130	191	190	189	173	176	193	186	192	191	192	159	120	145	146	152	157	182	195
20_Y519	173	157	140	140	152	142	149	175	156	154	151	168	138	178	162	167	149	173	149	128	188	144	175	168	178	169	155	129	156	140	176	157	156	157	149	141	155	162	159	165	157	157	183	174	175	178	160	117	168
ZZK_89	146	156	177	177	166	175	167	149	146	169	159	161	165	152	166	145	159	153	174	171	137	185	143	140	150	140	206	164	205	170	148	206	205	206	148	172	208	182	192	191	208	163	140	149	150	165	163	183	192
21_G22	136	158	175	175	168	175	165	136	137	172	161	159	175	140	172	154	169	154	182	185	127	199	134	138	158	138	207	186	206	184	141	205	206	205	158	186	207	197	201	197	207	166	142	145	146	163	165	189	204
old_24	121	129	122	124	146	134	147	132	137	140	152	144	128	135	141	137	157	160	134	122	169	111	155	158	142	159	147	138	146	138	153	148	149	149	167	138	150	131	119	135	148	136	172	160	159	168	146	137	106
20_Y46	161	158	122	124	145	138	148	178	164	149	152	165	132	181	161	166	158	179	104	131	186	131	185	179	171	178	87	137	86	115	190	86	83	84	166	113	84	136	111	98	85	172	198	210	209	168	167	128	120
WH_6M	162	158	124	126	145	139	148	177	165	149	152	165	134	180	165	168	158	180	105	133	186	133	186	179	172	178	87	139	86	116	190	85	82	83	167	114	83	137	114	100	84	172	198	212	211	169	167	130	123
21_G61	145	155	171	171	159	164	158	147	134	164	152	159	165	149	165	147	148	144	183	182	124	190	122	125	152	124	197	174	196	189	140	199	198	197	164	189	201	196	200	201	200	165	131	152	153	171	155	187	205
17_y76_6	158	128	148	146	126	144	125	156	148	125	124	141	170	159	139	153	133	145	138	161	165	156	184	172	149	173	126	169	127	147	188	128	127	128	167	146	126	148	145	139	128	160	199	184	183	155	187	142	151
21_Q11	148	170	186	186	177	187	178	146	167	181	190	182	187	149	168	159	179	162	186	181	144	191	139	145	178	146	213	192	214	174	156	211	212	213	176	179	213	192	207	199	214	162	146	146	147	175	169	182	206
ZZK_139	142	117	150	150	115	120	114	149	143	121	119	117	172	150	117	129	119	112	180	185	131	176	149	164	130	164	163	181	164	188	157	163	164	165	147	191	165	144	158	163	166	156	156	177	176	138	159	185	165
old_23	162	165	170	170	161	156	160	160	150	162	159	156	177	160	173	150	164	163	145	184	175	179	173	158	172	159	159	185	160	156	169	165	164	163	144	156	163	177	161	151	164	163	161	171	172	185	164	171	162
21_Q8	150	168	153	153	167	172	169	151	154	173	173	164	158	153	173	157	178	148	177	186	149	174	164	152	165	152	179	167	180	185	166	181	182	181	148	187	183	183	185	200	184	177	147	136	137	164	156	183	186
old_84	179	165	134	134	170	150	167	165	170	170	165	170	156	168	173	181	177	183	139	156	203	146	187	196	162	197	127	161	124	141	198	129	126	125	185	137	129	173	153	157	129	195	197	184	183	182	146	157	164
old_136	151	152	155	157	151	143	152	146	165	152	146	151	174	149	153	167	149	153	185	176	152	176	171	175	150	176	156	177	155	184	186	160	159	158	173	191	160	150	158	163	159	171	173	184	183	159	167	189	163
21_Q40	160	181	200	200	180	186	177	153	170	182	177	186	180	156	186	183	173	167	193	172	149	184	145	142	181	143	220	183	221	187	156	222	223	222	185	188	224	202	211	207	225	167	133	144	145	192	175	179	200
21_G24	169	175	176	176	172	182	173	160	173	180	177	179	172	162	179	181	182	175	191	178	153	184	150	153	187	153	191	173	188	187	163	189	186	187	174	192	191	185	197	201	189	187	154	155	156	177	185	189	198
21_Q34	155	166	190	190	170	183	173	164	158	176	181	173	176	168	171	153	178	157	191	175	165	184	159	157	177	157	212	179	213	187	163	214	215	214	163	189	216	199	207	200	217	167	157	146	147	166	174	174	204
21_Q45	165	175	182	182	168	172	169	169	160	174	167	174	164	171	169	171	159	165	191	180	158	186	154	153	181	154	195	169	194	190	165	199	196	195	169	185	199	184	199	202	198	161	164	163	164	182	177	178	192
old_13	168	160	133	133	175	151	174	178	163	177	180	175	144	183	165	172	178	176	134	133	191	131	190	195	174	196	150	151	153	135	195	154	155	154	163	130	152	172	154	166	156	183	206	173	172	180	188	148	145
21_G71	159	171	184	184	181	185	182	155	163	191	189	174	182	158	174	162	183	165	194	190	157	194	156	154	193	154	222	192	223	188	148	226	225	224	177	193	226	205	222	207	227	172	158	162	163	177	179	197	221
ZZK_75	147	172	183	183	176	185	180	149	159	188	186	175	179	152	176	160	178	157	189	180	153	194	145	145	186	146	220	182	223	182	144	221	222	223	175	182	221	204	216	212	223	154	144	143	142	181	170	189	211
20_Y4	179	171	139	141	164	153	167	193	181	161	166	174	137	196	177	195	175	191	129	150	207	148	198	192	194	192	102	146	101	139	196	100	97	98	188	140	98	157	135	124	99	192	208	203	202	175	187	134	148
old_131	180	148	190	190	167	171	166	175	168	165	168	157	186	180	150	155	155	164	204	191	164	205	172	169	164	168	193	190	194	192	172	197	198	197	180	192	197	195	192	194	200	192	174	177	178	165	182	198	200
ZZK_63	166	171	198	198	152	174	155	169	155	162	163	164	190	170	173	183	165	168	208	200	146	202	164	167	170	167	212	191	211	208	168	214	213	212	167	211	216	190	214	198	215	179	173	177	178	167	178	193	211
20_9	165	182	163	161	183	197	186	172	171	185	182	191	169	173	191	188	183	196	182	179	187	175	179	162	192	162	192	172	191	182	184	192	191	190	166	187	194	182	210	196	193	174	192	181	182	186	192	182	209
old_7	181	154	169	167	169	149	166	194	175	171	176	166	153	197	164	171	176	171	176	169	184	177	194	197	162	198	150	152	151	176	197	152	153	152	172	172	152	176	148	178	155	204	195	177	178	184	205	184	141
old_195	172	180	189	189	185	187	184	168	155	192	178	177	185	171	186	176	177	172	197	191	156	207	150	154	188	152	226	184	227	202	162	230	229	228	184	203	230	211	212	208	230	180	167	171	172	183	190	200	205
old_113	190	186	217	217	197	201	196	182	187	196	202	189	189	185	181	180	194	193	211	184	192	194	182	178	201	177	224	188	225	199	185	225	226	227	194	199	225	221	217	218	228	202	178	182	183	186	177	193	221
ZZK_335	183	182	201	201	193	209	194	179	195	202	204	193	185	180	183	187	189	193	200	187	201	193	191	189	199	190	220	186	219	190	201	220	219	220	189	194	220	216	228	227	221	193	184	188	189	192	163	179	225
21_G38	180	173	196	196	181	191	184	181	186	192	191	176	208	185	182	180	185	163	217	211	154	213	174	187	170	188	215	208	216	219	182	213	214	215	188	220	213	191	200	216	216	200	187	199	200	188	197	224	195
20_Y663	191	189	186	184	202	195	203	195	191	202	203	199	181	196	195	202	196	189	194	190	184	188	191	197	200	198	195	184	194	191	199	197	194	195	190	194	197	203	200	214	196	209	191	174	175	178	189	198	201
20_Y388	193	203	202	202	208	204	205	205	198	214	205	208	178	208	216	197	209	213	195	184	217	184	207	208	215	209	211	167	210	199	206	211	210	211	203	197	211	217	223	221	212	212	203	206	207	201	190	189	216
21_G64	183	194	215	215	199	218	194	177	193	208	193	201	201	179	197	196	182	196	206	201	195	216	186	179	211	179	243	207	244	195	191	245	246	245	194	200	245	232	241	233	248	203	177	189	190	201	181	194	241
ZZK_18	175	189	215	216	189	210	190	166	193	204	194	198	204	168	191	187	181	196	217	202	192	214	180	188	204	190	241	203	240	208	195	241	240	241	193	213	241	218	231	229	242	186	173	194	195	196	164	190	230
ZZK_170	184	198	222	223	200	217	201	178	196	212	203	207	207	179	200	191	190	199	220	208	191	220	182	186	201	188	243	206	242	212	195	244	243	243	197	214	244	224	236	235	245	191	180	194	194	198	167	197	236
21_G2	201	217	222	220	218	210	215	195	210	224	215	221	219	196	216	206	211	212	213	214	186	224	181	192	222	192	214	214	211	203	194	216	213	212	192	205	216	206	217	207	216	213	183	191	192	218	212	227	220
ZZK_118	183	191	215	213	195	195	198	186	198	204	194	206	206	186	195	194	188	190	215	203	171	215	182	199	192	201	218	204	219	214	194	218	217	218	204	217	218	208	216	218	218	209	188	197	198	198	200	213	212
old_27	210	214	178	178	223	203	224	215	220	221	228	219	160	218	231	219	236	225	170	161	220	148	221	229	220	230	169	160	172	173	220	169	172	173	202	180	168	190	172	177	171	231	218	225	226	212	195	174	167
20_W2	198	218	205	205	224	224	226	198	196	222	216	214	214	200	229	223	222	223	215	211	220	213	212	211	223	211	227	209	227	211	221	226	227	228	205	215	227	206	239	227	225	207	210	209	210	215	206	220	240
21_G47	216	191	233	231	206	201	205	215	210	217	217	192	227	216	201	200	214	195	248	255	186	259	202	214	190	215	242	233	239	248	219	244	241	240	194	245	246	223	239	234	244	230	204	221	222	221	219	264	236
ZZK_102	218	238	237	237	234	246	239	216	229	242	245	244	212	217	237	225	238	222	232	224	218	222	211	206	238	205	230	217	231	230	212	230	229	230	227	231	229	243	244	245	230	218	211	215	216	225	222	217	233
20_Y385	220	237	240	240	232	242	227	207	210	240	231	240	234	210	240	233	233	245	233	244	230	252	216	203	250	202	247	233	246	229	225	249	248	247	227	235	249	248	244	239	250	233	220	210	211	229	213	231	246
20_Y384	227	236	237	237	231	241	226	214	211	239	230	239	233	217	239	232	232	244	232	245	229	253	221	206	253	205	248	230	247	228	230	250	249	248	226	234	250	245	245	232	251	233	225	213	214	230	218	232	247
21_Q55	214	227	233	233	229	240	232	211	230	228	236	229	222	213	231	229	240	223	231	227	209	235	207	207	229	206	248	224	251	239	201	250	251	252	230	233	249	247	257	252	252	223	204	206	207	228	233	241	255
21_G41	216	235	239	239	237	245	239	210	231	238	242	240	230	211	239	232	243	228	244	237	215	240	210	212	230	211	253	234	256	252	205	256	257	257	234	246	255	254	264	259	258	220	209	205	206	224	232	250	262
21_G46	217	240	240	240	245	247	247	212	228	246	249	244	227	215	241	233	251	226	241	236	214	240	210	213	236	213	257	231	260	248	204	261	262	262	230	242	260	254	264	259	263	223	207	206	207	226	229	250	266
21_G54	219	243	238	238	242	245	245	212	233	243	243	245	232	214	245	240	246	235	247	232	228	238	218	219	235	218	256	234	259	251	215	259	260	261	229	246	258	246	259	260	261	227	210	216	217	232	229	244	259
21_G53	224	241	242	242	239	247	242	218	235	242	244	244	235	221	242	236	246	235	251	237	227	244	217	217	237	216	259	236	262	256	212	261	262	263	228	251	260	249	263	260	263	232	215	212	213	233	231	249	262
21_G43	224	240	244	244	240	251	243	218	237	240	245	243	234	220	242	236	249	235	249	243	216	246	214	214	235	213	258	237	261	254	208	260	261	262	239	249	259	257	266	263	262	229	213	214	215	234	238	257	263
21_Q53	219	241	244	244	249	255	252	218	238	245	254	248	231	220	244	239	253	234	245	239	219	245	211	218	235	217	261	235	264	252	208	264	265	265	238	245	263	261	266	263	266	227	211	209	210	234	235	255	266
21_G51	215	246	243	243	248	255	251	211	236	249	253	249	233	213	246	241	254	235	253	239	226	247	219	219	240	220	263	235	266	254	218	265	266	267	233	252	264	257	264	271	267	236	217	217	218	237	230	250	263
old_112	249	257	256	256	261	266	256	237	249	267	260	267	243	239	265	261	257	266	251	254	251	253	248	240	275	240	269	239	268	244	256	271	270	269	248	250	272	279	281	277	272	264	243	238	239	259	233	247	284
21_G40	254	262	267	267	262	273	265	247	262	262	268	265	258	249	264	268	271	260	270	260	251	269	252	250	259	251	286	260	289	276	242	288	289	290	257	271	287	274	283	279	290	258	248	240	241	267	258	270	284
21_G30	251	262	270	270	262	276	265	240	258	265	270	265	260	242	266	262	274	258	273	266	251	270	250	249	259	249	284	263	287	279	247	285	286	287	262	275	284	277	284	281	287	260	238	242	243	263	257	277	283
21_Q52	244	262	271	272	269	279	269	241	260	267	272	265	261	243	270	255	274	261	275	265	253	268	249	250	261	251	289	263	291	279	248	289	290	291	257	277	289	275	286	285	291	261	243	247	248	263	256	273	284
21_G28	255	269	272	272	272	282	271	249	263	274	276	272	265	250	275	266	280	265	272	268	260	275	254	257	265	257	286	268	287	275	257	286	286	287	262	274	286	279	286	284	287	268	249	256	257	268	265	276	284
[truncated: 105 more columns]

## Sheet: Pop2B
		Table S7. The number of different SNP genotypes between every pair of pepper lines in POP2B
	old_147	old_139	old_151	old_152	old_141	old_140	LJYZ_126	old_146	old_150	old_148	old_144	old_149	old_153	old_156	old_42	old_135
old_147	0	17	11	17	12	14	52	58	67	68	94	109	105	118	131	140
old_139	17	0	27	5	24	19	55	59	68	69	91	108	103	113	130	141
old_151	11	27	0	27	17	11	52	52	61	62	93	115	102	124	135	140
old_152	17	5	27	0	21	20	53	59	68	69	90	108	101	116	132	144
old_141	12	24	17	21	0	16	52	57	66	69	85	110	108	119	135	140
old_140	14	19	11	20	16	0	58	54	63	65	96	112	111	122	137	140
LJYZ_126	52	55	52	53	52	58	0	52	43	64	70	89	98	108	119	132
old_146	58	59	52	59	57	54	52	0	23	16	79	107	110	106	121	144
old_150	67	68	61	68	66	63	43	23	0	21	75	92	113	117	110	133
old_148	68	69	62	69	69	65	64	16	21	0	86	103	110	104	117	148
old_144	94	91	93	90	85	96	70	79	75	86	0	125	134	150	142	158
old_149	109	108	115	108	110	112	89	107	92	103	125	0	151	83	138	149
old_153	105	103	102	101	108	111	98	110	113	110	134	151	0	114	111	156
old_156	118	113	124	116	119	122	108	106	117	104	150	83	114	0	113	156
old_42	131	130	135	132	135	137	119	121	110	117	142	138	111	113	0	135
old_135	140	141	140	144	140	140	132	144	133	148	158	149	156	156	135	0
