# Supplementary material for: Optimized Pepper Target SNP-Seq Applied in Population Structure and Genetic Diversity Analysis of 496 Pepper (Capsicum spp.) Lines
Source: Genes (Basel). 2024 Feb 7;15(2):214. doi: 10.3390/genes15020214 (PMC10887817; doi:10.3390/genes15020214)
Supplement: Supplementary file 1 [file genes-15-00214-s001.zip › Table S8.xlsx]

## Sheet: Sheet1
Table S8. Core pepper lines of each subpopulations
	POP1A	POP1B	POP2A	POP2B
	18_194	ZZK_341	ZZK_153	old_147
	21_Q28	143_4	old_41	old_139
	ZZK_362	ZZK_26	LJYZ_118
	21_Q44	18_180	old_158
	ZZK_400	ZZK_39	old_87
	18_234	18_240	old_64
	ZZK_372	18_245	20_Y364
	20_Y569	20_Y158	20_7
	18_215	20_Y661	old_85
	18_190	18_254	20_Y366
	18_228	ZZK_343	20_Y367
	ZZK_361	ZZK_334	old_88
	ZZK_53	ZZK_386	old_16
	18_320	20_Y348	20_Y518
	ZZK_350	20_Y93	LJYZ_113
	18_125
	18_297
