# Supplementary material for: Optimized Pepper Target SNP-Seq Applied in Population Structure and Genetic Diversity Analysis of 496 Pepper (Capsicum spp.) Lines
Source: Genes (Basel). 2024 Feb 7;15(2):214. doi: 10.3390/genes15020214 (PMC10887817; doi:10.3390/genes15020214)
Supplement: Supplementary file 1 [file genes-15-00214-s001.zip › Table S9.xlsx]

## Sheet: TableS9
Table S9. Foreground primers were used for the detection of the resistance loci and other tarit-realated loci through Target SNP-seq.
Pepper trait	Loci/Gene	Functional site and genotype in loci/genea	References	Specific primers developed in this study for Target SNP-seq
				Forward primer sequence (5'-3')	Reverse primer sequence (5'-3')	Start position of forward primer	Terminal position of forward primer	Start position of Reverse primer	Terminal position of reverse primer
Resistance against Tobamovirus	L3	Chr00_473646291 (GG); Chr00_473646303 (CC); Chr00_473646306 (TT); Chr00_473646308 (TT)	Yang et al. 2012	AGAGAGCGGTTTCAATTTCTCAAAG	GTCTTCTGAAAGATACGGTGGGAAA	473646255	473646280	473646416	473646441
		Chr00_473644117 (GG); Chr00_473644098 (GG)		AGATAGTATAGAGAGGGAAGAGGGC	AAGTCTATTGATCTGGAATTGCCCT	473644032	473644057	473644223	473644248
	L4	Chr00_473646291 (CC); Chr00_473646303 (CC); Chr00_473646306 (CC); Chr00_473646308 (TT)		AGAGAGCGGTTTCAATTTCTCAAAG	GTCTTCTGAAAGATACGGTGGGAAA	473646255	473646280	473646416	473646441
		Chr00_473644117 (GG); Chr00_473644098 (GG)		AGATAGTATAGAGAGGGAAGAGGGC	AAGTCTATTGATCTGGAATTGCCCT	473644032	473644057	473644223	473644248
Resistance agaisnt Phytophthora capsici	CaDMR1	Chr05_22548924 (AA)	Rehrig et al. 2014	CAAGCTGATCAACACTCAATTTCCT	CAATGGAAGGTTGACTAAAGATCCG	22548875	22548900	22549067	22549092
	Phyto5NBS1	Chr05_25510219 (TT)	Liu et al. 2014	TATAGTGGTGACAACTGTCTGGTTT	CATAGAGTTCTCCCATTTCTTGCAC	25510182	25510207	25510394	25510419
Resistance against Bacterial spot	Bs3	Chr02_119576904 (delCTCTATTCCACTA)	Romer et al. 2007	TATGGGTTAAACCACAATTTGCACA	GGTGACAAGAACAAGAGGAGAAAAG	119576827	119576852	119576953	119576978
Resistance against potato virus Y	pvr1	Chr04_214496881 (CC); Chr04_214496887 (TT); Chr04_214500576 (CC)	Yeam et al. 2005	AAAAACTCATTTTCCATGTCCCTCC	AGTTATCGTACAACTTGGACTGTGA	214496797	214496822	214497031	214497056
Genic male‑sterile	msc‑1	Chr02_139868447 (delAAACTAA)	Cheng et al. 2018	TTAAAACAGCCTGAAGTTCAAGTGG	ACATATGTTTCTCCTACCTCCACAG	139868357	139868382	139868534	139868559
	msc-2	Chr05_29935887 (delA)	Cheng et al. 2020	ATGTCCCAACAAGTGTAAGACCATA	ATATGATGCATGGTGTGTTTCACTC	29935722	29935747	29935938	29935963
Pungency	Pun1	Chr02_143427242 (Ins)	Stewart et al. 2005	ACCGTAAGACAAACAATAATGGACG	CGTGATCCTACGACAACAACTTTAG	143427126	143427151	143427312	143427337
		Chr02_143428528 (Ins)		CTTTCCACAAAATGAACAAACCTCG	TAATTTTGGAGGGTTCCTTCTTTGC	143428388	143428413	143428591	143428616
	Pun3	Chr07_193063892 (GG)	Han et al. 2019	AATTAGGACTAGCAAGGTGTGGAAA	AAATCGGACATGTGGAAGAAGAGTA	193063849	193063874	193063989	193064014
Fruit Shape/length	Fs3.1/Fl3.2	Chr02_69484261 (TT)	Cao et al. 2022	AGTACTGGTGGCAGCAGGAGA	ACCATGTGATTTTGATGGTTTGTT	69484107	69484128	69484350	69484373
Fasciculate inflorescence	fa	Chr11_197584596(GG)	Lv et al.2019	TTCCCTTCAACACTTCATTTATCT	ATTAAGGTGTTGGAGGAGGAAATT	197584465	197584488	197584676	197584701
Male fertility restoration	CaRf032	Chr06_214034454 (GG)	Zhang et al. 2020	GAGAATATTTGTGAGCCCAACCAAT	TATATGACTCTGTCCTGAGGAATGC	214034321	214034346	214034537	214034562
		Chr06_214034459 (GG)		GAGAATATTTGTGAGCCCAACCAAT	TATATGACTCTGTCCTGAGGAATGC	214034321	214034346	214034537	214034562
		Chr06_214034526 (CC)		GAGAATATTTGTGAGCCCAACCAAT	TATATGACTCTGTCCTGAGGAATGC	214034321	214034346	214034537	214034562
		Chr06_214034616 (AA)		ATGGTTCATTAATTGATGGTCCGTG	AATTCTCCTTGCTCTAACCAGTTGA	214034562	214034587	214034805	214034830
Fruit color （yellow）	ccs	Chr06_9499218-9500714(deletion)	S. Popovsky and I. Paran. 2000.	TTGAGTCTTCGATTGTTTGTGATG	CACCCTCAGATATGGCTCATTACC	9499807	9499830	9500013	9500036
aThe physical position is based on the genome of C. annuum Zunla-1.
